# Supplementary material for: The Cross-Cultural Competence Inventory: Validity and psychometric properties of the Polish adaptation
Source: PLoS One. 2019 Mar 7;14(3):e0212730. doi: 10.1371/journal.pone.0212730 (PMC6405162; doi:10.1371/journal.pone.0212730)
Supplement: S1 Dataset — (ZIP) [file pone.0212730.s002.zip]

Archive with 10 entries (7 files):
- Data_/
- Data_/_Study_1_Raw_final_data_set.xlsx
- __MACOSX/
- __MACOSX/Data_/
- __MACOSX/Data_/.__Study_1_Raw_final_data_set.xlsx
- Data_/_Study_2a_Raw_final_data_set.xlsx
- __MACOSX/Data_/.__Study_2a_Raw_final_data_set.xlsx
- Data_/_Study_2b_Non-professionals_vs_professionals_data_set.xlsx
- __MACOSX/Data_/.__Study_2b_Non-professionals_vs_professionals_data_set.xlsx
- __MACOSX/._Data_
