# Supplementary material for: The Cross-Cultural Competence Inventory: Validity and psychometric properties of the Polish adaptation
Source: PLoS One. 2019 Mar 7;14(3):e0212730. doi: 10.1371/journal.pone.0212730 (PMC6405162; doi:10.1371/journal.pone.0212730)
Supplement: S1 Dataset — (ZIP) [file pone.0212730.s002.zip › Data_/_Study_1_Raw_final_data_set.xlsx]

## Sheet: Study_1_Raw_final_data_set
Id	Gender	Age	CCCI_1	CCCI_2	CCCI_3	CCCI_4	CCCI_5	CCCI_6	CCCI_7	CCCI_8	CCCI_9	CCCI_10	CCCI_11	CCCI_12	CCCI_13	CCCI_14	CCCI_15	CCCI_16	CCCI_17	CCCI_18	CCCI_19	CCCI_20	CCCI_21	CCCI_22	CCCI_23	CCCI_24	CCCI_25	CCCI_26	CCCI_27	CCCI_28	CCCI_29	CCCI_30	CCCI_31	CCCI_32	CCCI_33	CCCI_34	CCCI_35	CCCI_36	CCCI_37	CCCI_38	CCCI_39	CCCI_40	CCCI_41	CCCI_42	CCCI_43	CCCI_44	CCCI_45	CCCI_46	CCCI_47
1	Female	22	4	4	5	3	6	2	5	5	3	3	1	2	2	2	4	2	3	2	2	4	2	4	3	4	2	3	5	2	2	2	1	2	2	3	2	4	4	6	1	4	2	1	3	3	6	1	2
4	Female	33	2	5	5	3	6	1	5	5	1	3	1	5	5	1	3	2	5	4	5	5	4	5	3	6	5	3	5	4	2	1	2	2	4	4	2	5	6	5	4	5	1	1	5	5	4	3	5
5	Female	23	2	5	4	5	4	2	6	6	4	5	2	3	5	4	3	3	4	5	5	4	5	4	3	5	3	4	6	4	2	1	3	3	3	3	2	4	6	5	5	6	3	1	3	2	2	4	4
6	Female	32	6	3	5	6	5	3	6	6	6	6	1	5	6	6	4	3	5	3	6	4	6	1	6	6	6	6	6	6	1	1	3	3	2	6	1	6	6	3	3	6	1	1	5	4	5	3	3
7	Female	43	3	1	6	3	5	2	6	6	3	5	2	4	4	4	5	5	5	3	1	5	4	2	3	2	3	4	5	4	4	1	4	3	5	3	1	5	6	2	4	6	3	2	5	5	5	4	3
10	Female	47	2	5	6	5	4	3	5	6	5	5	2	5	4	3	5	4	5	2	3	5	5	5	3	5	5	5	6	5	2	3	4	6	4	4	2	5	6	5	5	5	3	1	5	5	6	3	3
12	Female	50	6	6	6	6	6	3	6	6	6	5	2	2	6	5	5	4	1	3	4	6	5	6	5	6	2	5	6	6	1	1	4	6	4	6	1	6	2	2	3	6	2	5	4	6	6	3	4
15	Female	22	6	5	5	6	6	4	6	6	6	6	1	1	6	6	6	1	5	6	1	6	6	3	6	4	6	6	6	4	2	3	2	6	3	6	5	5	6	5	5	5	3	1	6	6	5	4	3
16	Female	22	5	5	3	5	5	3	5	4	5	5	2	5	6	3	5	4	5	5	1	4	2	5	6	5	4	3	5	4	4	4	3	4	5	2	4	5	6	5	3	6	2	4	4	5	5	4	3
17	Female	23	1	4	6	4	6	5	6	6	3	3	1	6	5	5	2	6	4	6	2	5	4	6	6	6	2	1	5	6	2	1	2	6	5	5	1	6	6	4	5	6	4	2	6	4	1	6	6
18	Female	22	6	3	1	3	5	2	6	6	5	5	1	5	6	5	3	4	3	4	6	6	4	6	4	5	4	6	2	6	1	1	2	6	4	5	3	1	6	6	4	4	3	1	5	2	4	3	2
19	Female	22	6	5	5	3	5	3	5	4	3	3	2	4	3	5	3	1	4	5	6	4	5	6	4	4	4	4	6	3	1	2	2	6	3	5	2	4	5	6	3	5	1	2	3	6	5	4	4
20	Female	22	1	5	2	5	5	2	6	6	5	3	1	5	3	1	5	2	5	2	1	5	2	6	5	5	2	5	3	5	1	6	1	6	1	6	2	2	3	6	3	5	1	1	6	3	6	1	1
21	Female	23	6	6	6	6	5	3	6	2	6	6	1	6	6	4	6	4	4	3	2	2	6	5	5	6	5	4	1	6	1	1	6	4	6	3	2	2	6	6	5	6	1	2	6	6	3	6	4
22	Female	22	3	6	3	6	6	1	6	5	6	2	1	1	3	4	6	2	6	6	1	4	3	6	3	6	3	4	6	4	4	1	6	6	1	3	1	1	6	6	3	6	6	1	4	6	6	4	3
23	Female	23	6	6	4	6	6	5	6	6	5	5	1	3	3	6	3	3	4	3	1	6	3	4	6	6	5	5	6	6	2	2	1	4	2	3	4	6	6	3	6	4	1	2	6	3	2	2	3
24	Female	22	6	5	4	5	5	4	5	6	4	5	1	2	5	4	4	2	4	4	1	4	4	6	2	5	5	5	5	5	3	4	4	5	4	3	4	3	5	5	4	5	2	1	4	4	5	2	4
26	Female	23	6	6	3	4	6	6	6	6	6	4	1	4	4	3	6	4	5	2	5	4	5	6	3	6	4	4	6	3	1	1	1	6	2	3	3	3	6	6	6	6	1	3	6	6	1	5	1
27	Female	22	1	2	3	4	2	4	3	5	2	6	2	2	5	4	4	2	4	3	1	6	4	3	3	3	2	5	5	5	1	2	3	4	3	2	1	5	6	3	4	4	1	3	6	3	5	1	5
29	Female	22	3	6	6	5	6	6	6	6	5	5	1	6	6	4	6	6	1	1	6	6	6	6	6	6	5	6	6	6	2	2	4	4	4	6	1	4	6	3	6	6	1	3	5	5	6	4	5
30	Female	22	5	4	4	3	4	1	5	5	5	4	3	5	3	5	4	3	4	2	5	5	4	4	3	4	3	3	4	4	2	3	2	5	3	2	2	5	4	5	3	3	2	2	4	5	4	4	3
31	Female	22	4	4	3	6	4	4	5	5	4	4	2	1	2	3	2	3	5	2	5	5	3	2	3	3	4	3	5	5	3	4	3	3	3	4	5	5	6	4	3	5	2	3	4	3	3	4	4
32	Female	22	2	5	1	5	5	3	5	5	2	5	2	1	5	5	3	2	5	5	5	5	4	6	6	2	5	2	3	5	1	4	3	4	3	6	4	5	6	6	2	5	2	1	6	3	5	1	5
33	Female	23	5	5	4	4	5	3	5	4	5	5	1	2	5	4	4	5	2	5	1	4	4	4	3	5	2	2	5	4	2	2	4	5	2	3	5	4	6	4	5	5	4	2	4	5	2	5	5
38	Female	24	6	6	4	2	5	1	6	6	3	4	1	3	5	2	3	3	3	2	1	1	3	3	3	5	3	3	6	3	2	1	3	6	5	6	1	3	6	6	4	6	1	1	5	1	5	3	3
39	Female	22	5	5	4	5	6	3	4	5	5	4	1	4	6	2	4	5	3	4	6	3	5	5	4	5	4	2	5	5	2	2	4	6	5	5	2	3	4	5	4	5	1	1	2	5	2	3	5
40	Female	23	2	2	3	5	4	1	6	6	5	5	2	4	5	4	2	1	5	4	1	4	5	2	6	5	3	5	4	5	1	3	5	5	4	1	2	2	5	5	5	4	3	1	3	3	4	4	4
41	Female	22	1	6	6	3	2	3	3	5	5	5	2	5	6	6	3	5	5	6	3	5	6	6	1	6	5	5	2	5	1	2	6	3	5	2	5	6	6	4	4	5	3	5	5	3	3	1	6
42	Male	19	2	6	5	4	2	3	3	4	2	3	2	6	5	5	3	5	5	6	2	2	5	5	5	3	4	3	5	5	2	4	5	4	4	4	4	5	4	5	5	5	2	3	5	5	4	5	4
43	Female	21	6	5	4	5	4	6	6	6	6	5	3	3	5	4	5	4	1	3	3	6	6	4	4	6	6	4	6	4	1	1	4	4	3	3	2	6	3	6	6	6	2	1	3	5	4	5	4
44	Female	19	5	3	1	3	2	2	4	5	4	2	1	4	3	4	5	2	6	2	1	3	5	6	4	4	2	2	6	2	1	5	1	4	2	3	5	4	4	6	2	4	2	1	2	5	4	2	3
45	Female	25	6	5	3	3	5	3	6	6	5	3	1	3	3	5	1	6	1	4	1	5	5	6	5	6	3	4	6	5	1	1	3	5	2	3	1	2	5	6	2	6	1	1	4	4	2	5	3
46	Male	29	2	5	3	4	5	5	5	5	4	4	3	3	3	5	3	4	5	5	3	3	4	4	5	6	3	3	2	3	1	3	3	2	2	5	3	5	2	5	4	6	2	3	5	4	2	5	4
47	Female	22	6	6	3	5	4	3	5	6	5	4	2	2	5	4	4	2	2	5	3	5	3	5	5	5	3	5	5	5	1	2	3	4	3	4	2	3	3	5	4	4	4	2	4	3	3	5	3
48	Female	22	6	4	5	3	4	4	6	6	5	5	3	2	4	6	6	2	3	5	2	4	5	5	4	5	3	5	6	3	1	2	3	3	3	3	2	5	6	5	5	6	3	4	5	6	3	3	3
51	Female	19	6	5	4	5	5	4	6	6	5	4	1	3	3	4	3	3	2	5	4	6	4	6	3	4	3	5	5	5	1	2	2	3	4	4	2	2	6	3	5	3	1	2	3	3	2	4	5
52	Female	19	1	6	5	6	4	4	6	6	6	6	1	5	6	6	2	3	2	6	6	6	5	4	3	6	4	5	6	6	1	1	3	3	3	2	1	3	6	5	6	6	1	2	5	2	2	4	6
53	Female	19	5	5	4	5	5	3	6	5	4	5	2	4	6	4	3	4	2	5	5	5	6	6	5	6	3	5	4	5	2	2	5	3	4	2	3	5	6	5	4	5	3	1	4	3	3	5	5
54	Female	19	3	4	2	3	2	3	4	4	5	5	2	2	6	4	3	2	4	5	1	4	3	6	4	5	3	3	4	5	2	2	5	3	4	2	5	3	6	4	4	4	2	3	5	2	4	3	6
55	Female	19	4	5	3	5	6	3	5	6	4	4	2	1	3	3	4	3	4	4	5	5	4	6	4	3	4	4	4	5	3	4	3	5	4	6	2	4	4	5	3	5	3	1	4	4	3	3	3
56	Female	19	5	5	4	6	6	5	6	5	5	4	2	2	4	2	3	4	4	5	5	5	4	5	4	5	4	4	6	4	1	4	4	6	4	6	2	4	5	5	5	5	4	3	5	6	3	4	4
57	Female	19	6	4	6	5	5	5	5	6	2	4	1	3	5	2	2	5	6	5	1	5	5	1	5	2	5	3	3	3	2	2	3	3	4	5	6	6	6	6	3	6	1	1	2	3	3	5	6
58	Female	19	6	5	3	6	6	4	6	6	5	6	2	3	5	6	3	1	2	3	4	6	6	4	6	4	4	6	6	6	1	1	3	5	2	2	2	4	6	6	4	5	2	5	4	3	5	5	3
59	Female	19	3	5	5	5	5	6	6	6	6	5	1	2	5	3	3	6	2	5	2	5	5	4	3	6	2	4	6	5	1	2	3	6	4	3	6	5	6	5	5	3	2	6	6	4	4	5	5
60	Female	18	1	3	6	6	6	6	6	6	5	6	1	4	6	6	4	5	5	6	6	6	5	6	6	6	5	5	6	5	1	4	5	5	5	3	5	6	6	4	6	4	2	5	5	4	3	6	6
61	Female	19	1	5	5	6	6	4	6	6	5	6	1	3	5	4	3	3	5	6	1	4	5	5	4	4	3	4	6	5	2	3	4	2	5	3	2	5	6	5	6	5	3	2	4	3	4	3	5
62	Female	19	5	5	4	4	4	4	5	5	6	5	2	5	5	4	4	5	4	4	2	4	4	5	4	4	4	4	6	4	2	2	3	3	4	2	4	5	6	3	5	5	2	3	3	2	3	4	6
63	Female	19	4	5	5	2	4	3	6	6	5	2	1	1	3	4	6	1	5	3	3	5	5	6	3	6	5	5	5	4	2	1	1	4	3	3	1	3	6	6	5	5	1	2	4	4	5	2	5
64	Female	19	3	4	2	6	5	6	5	6	3	6	1	1	6	5	3	5	5	1	3	6	3	2	5	5	3	3	3	6	4	2	6	3	6	5	1	4	6	3	6	5	1	3	6	6	3	1	6
65	Female	19	5	6	4	6	5	3	5	6	5	6	1	3	6	4	2	1	2	3	3	6	6	6	4	6	5	4	6	5	1	1	3	2	4	3	1	4	6	6	6	6	2	1	4	2	2	5	6
67	Male	19	6	6	6	5	6	3	6	5	1	4	1	3	6	3	5	4	6	4	2	5	5	2	4	5	6	4	6	6	2	5	5	6	6	5	1	2	6	3	3	5	6	5	6	6	2	6	5
68	Female	19	4	5	3	4	6	3	6	5	5	3	1	3	3	4	2	4	4	5	6	5	6	5	5	5	3	3	4	3	2	1	3	3	2	5	3	3	6	5	2	4	4	5	4	4	4	5	3
69	Female	19	5	5	4	5	3	6	5	6	5	6	2	5	6	3	4	2	3	4	4	3	5	4	2	6	5	4	5	6	3	4	6	3	5	3	3	2	5	3	3	4	1	2	6	3	4	3	5
70	Female	19	3	6	6	6	5	6	6	3	6	6	1	3	6	3	4	4	6	6	1	6	6	4	4	3	6	4	5	6	1	6	4	4	6	6	6	2	6	3	6	6	3	6	6	2	2	6	5
71	Female	19	5	5	3	3	6	3	4	4	4	5	1	3	4	4	6	2	5	5	5	4	5	6	5	3	4	4	6	6	2	2	3	6	2	6	3	3	5	5	6	5	1	2	3	5	6	5	3
72	Female	19	6	5	4	6	3	2	6	6	6	5	1	1	5	4	6	1	4	5	1	6	3	1	1	5	1	5	6	6	1	1	4	4	3	1	4	2	6	5	5	5	1	1	4	4	1	1	4
73	Male	21	2	5	5	5	5	4	4	4	5	4	1	5	4	5	4	2	4	3	1	4	4	2	5	5	5	5	5	5	1	1	3	4	3	2	1	6	5	5	5	4	3	1	4	5	1	5	4
74	Male	19	2	3	2	4	3	3	5	5	4	5	1	3	6	3	3	2	4	4	3	4	4	5	4	6	3	3	5	5	2	4	4	3	5	3	5	3	5	3	2	4	3	4	4	3	4	2	4
75	Male	20	1	6	6	3	5	2	6	5	4	3	1	6	5	3	2	6	6	6	1	5	5	1	3	2	4	3	6	1	1	1	1	2	6	2	5	6	6	6	2	5	3	1	5	2	1	5	5
76	Male	19	3	5	3	4	4	5	5	5	6	4	1	5	5	4	4	4	4	5	1	5	5	5	4	2	2	3	4	4	1	2	4	5	5	2	6	5	6	6	5	3	2	5	5	3	2	6	4
77	Male	21	5	4	4	4	4	5	5	4	3	4	4	3	4	5	4	3	4	5	2	3	5	4	3	6	3	2	5	3	1	3	3	3	4	3	1	3	6	5	5	5	3	4	4	4	5	3	4
78	Female	19	3	4	5	3	4	4	4	5	2	5	2	3	4	6	3	2	3	2	1	4	4	3	4	5	3	3	3	4	1	2	4	4	3	3	4	4	6	4	6	5	2	3	4	3	3	3	4
79	Female	19	1	6	6	6	6	6	6	6	6	6	1	6	6	6	6	1	6	6	1	6	6	1	6	6	6	6	6	6	1	1	6	1	6	6	6	6	6	1	6	6	1	6	6	1	1	6	6
80	Male	19	6	3	1	3	6	2	6	6	6	6	1	5	6	1	1	2	2	4	1	5	5	3	1	2	6	3	6	6	6	3	1	1	2	3	6	3	6	5	2	3	4	6	2	4	1	1	3
82	Female	20	5	6	4	3	5	4	4	4	4	2	1	3	3	3	3	2	4	3	5	3	3	3	2	4	2	3	5	3	1	2	1	1	3	3	3	3	3	4	4	2	1	2	2	1	3	3	3
83	Male	23	1	1	3	6	1	2	5	6	2	6	6	6	6	1	1	6	6	6	4	5	6	1	1	6	6	6	2	3	1	6	6	1	6	1	6	6	6	6	1	5	1	6	6	1	2	5	6
85	Female	19	3	5	3	4	3	3	3	5	4	5	2	1	4	3	3	1	3	3	1	4	4	3	3	5	3	5	5	4	2	4	3	3	3	4	4	3	6	5	4	5	2	4	5	4	4	2	5
86	Female	20	6	4	2	4	6	2	5	4	3	4	3	5	4	4	2	4	3	2	3	4	5	5	3	3	4	2	5	5	2	2	4	5	4	4	3	5	5	5	4	3	4	1	4	4	2	3	4
87	Female	19	5	2	6	4	1	5	4	6	3	5	1	1	6	4	6	1	6	6	4	6	6	1	6	1	1	5	4	3	1	6	3	2	5	3	6	6	6	6	6	2	1	1	6	4	6	2	3
88	Female	19	3	4	4	1	5	2	6	5	4	5	3	1	5	3	5	2	5	4	5	5	5	2	4	2	4	3	6	5	2	2	4	5	5	3	4	4	6	4	5	5	2	3	2	3	4	4	5
89	Female	19	5	3	4	4	2	3	3	6	5	4	4	3	6	4	6	2	5	3	1	6	4	2	5	6	3	6	3	6	1	3	6	1	6	4	6	2	6	6	5	4	1	1	4	6	6	3	3
90	Male	19	1	3	3	5	3	1	5	6	4	6	3	6	4	4	5	1	1	2	2	6	2	5	2	2	5	2	6	5	1	3	2	2	2	6	2	1	6	6	1	4	1	1	6	5	5	1	3
91	Female	19	3	4	3	4	3	3	4	4	4	4	1	3	4	4	4	3	3	4	2	4	4	3	4	5	5	5	4	5	1	1	4	3	3	3	2	4	6	4	3	4	2	3	4	3	3	4	4
92	Female	20	6	6	3	6	6	3	6	6	3	6	3	1	6	6	6	1	3	6	6	6	3	6	6	6	3	6	6	6	1	6	6	1	3	6	1	6	6	6	6	6	1	3	6	3	1	6	6
93	Female	19	5	5	4	5	4	4	6	5	4	3	1	1	4	5	4	2	4	6	2	6	5	2	4	2	3	4	6	4	1	3	4	6	4	3	4	2	5	4	6	4	4	5	5	5	2	6	3
94	Female	20	6	4	5	2	6	3	5	6	6	2	1	1	2	3	4	2	6	4	1	4	5	6	5	5	2	2	4	3	1	5	3	6	2	2	3	3	5	6	4	4	5	2	5	5	3	6	1
95	Female	19	4	4	6	3	5	5	6	6	5	3	1	5	4	4	4	4	5	5	1	4	5	6	5	6	4	3	6	4	1	1	2	5	3	6	3	6	6	5	5	4	1	4	6	4	3	6	5
96	Female	19	3	4	3	3	4	2	4	4	3	2	1	2	2	4	3	3	6	2	2	3	3	3	3	4	2	2	1	2	1	4	2	6	3	3	4	2	5	3	2	3	3	2	3	4	3	2	2
97	Female	19	5	6	1	5	6	5	6	6	5	6	1	4	6	6	6	2	6	4	5	6	6	6	5	6	2	6	6	4	1	6	5	6	5	6	1	1	6	6	6	6	4	5	6	6	6	2	4
98	Female	20	5	3	5	2	4	5	6	6	2	4	1	2	4	3	1	6	1	2	1	3	3	5	4	6	6	4	6	3	1	1	4	5	5	2	1	2	6	6	6	4	6	3	1	4	6	5	5
99	Male	20	2	6	6	3	3	3	5	4	5	3	1	3	4	4	4	5	3	2	1	3	4	5	4	5	4	4	3	3	3	1	3	3	4	5	4	4	5	4	2	3	4	2	4	4	5	4	5
100	Male	21	3	1	6	3	5	4	4	5	6	4	1	5	5	3	1	3	3	3	1	2	5	3	4	2	3	2	3	5	1	1	4	2	4	2	2	3	6	2	5	5	2	1	2	3	2	2	6
300m	Male	19	3	6	5	5	2	3	2	5	5	4	1	6	4	6	6	2	5	6	1	5	5	6	6	5	6	5	6	5	1	6	4	5	2	3	1	4	6	6	1	6	1	5	6	6	6	2	1
300m	Female	21	3	4	3	5	4	4	5	6	4	5	1	1	4	4	2	2	3	3	2	4	3	4	3	3	3	4	4	4	1	3	3	4	3	5	2	4	6	4	4	3	2	3	3	4	5	4	4
301m	Male	19	1	6	5	1	3	5	1	2	3	1	1	6	3	2	1	4	6	1	1	1	6	6	5	6	4	2	1	1	1	5	1	1	6	3	6	6	6	6	5	6	5	1	6	2	2	5	1
301m	Male	21	6	6	5	4	1	3	3	6	5	1	1	6	6	6	6	6	6	6	1	6	3	6	6	3	6	1	4	6	1	1	3	2	6	2	5	6	6	6	3	6	1	5	3	3	5	3	5
302m	Female	19	3	6	6	5	4	4	4	5	4	4	1	6	4	5	3	4	5	4	5	5	4	4	5	6	5	4	4	4	1	4	4	4	4	5	5	5	6	5	5	4	2	4	4	3	2	5	5
302m	Female	20	4	3	3	4	5	2	4	4	4	4	2	3	5	6	4	2	5	5	2	4	3	3	3	4	3	3	3	5	1	2	3	5	3	4	3	2	6	4	5	3	5	1	3	4	2	3	4
303m	Female	19	4	5	1	3	6	3	6	6	3	3	1	3	5	4	5	4	3	1	2	4	4	5	2	5	3	5	5	3	1	2	3	6	5	6	1	2	6	4	4	6	1	6	6	6	6	1	2
304m	Female	19	2	5	1	3	2	1	2	5	3	5	2	1	6	5	3	1	6	2	2	5	2	2	5	2	2	5	6	6	1	5	4	3	6	2	6	6	6	6	4	6	1	4	6	3	5	2	6
304m	Female	20	2	5	5	5	6	4	6	3	3	3	1	3	5	6	2	3	3	5	5	5	5	5	3	5	2	3	3	4	2	2	3	4	4	4	1	5	6	3	4	5	1	3	3	5	5	3	3
305m	Male	21	6	3	2	1	5	3	5	5	5	1	1	6	1	1	1	3	3	6	1	3	5	1	3	5	3	2	6	1	1	2	1	6	2	2	3	3	6	6	5	4	1	3	5	3	2	2	1
306m	Female	19	4	6	5	6	4	5	6	6	5	6	1	3	6	5	5	1	5	5	1	5	3	4	6	6	5	5	6	6	1	4	3	6	4	1	4	6	6	5	3	5	1	1	4	6	3	2	6
306m	Male	19	6	6	3	5	3	4	3	5	5	6	3	3	6	3	3	4	2	5	1	5	2	4	3	5	4	5	5	6	1	2	3	3	3	5	4	5	6	4	5	5	3	5	4	2	2	2	5
307m	Female	19	3	4	5	3	2	3	4	4	3	3	1	1	4	3	3	1	3	2	2	3	3	4	4	3	3	3	4	3	3	2	4	2	3	2	3	3	5	3	3	6	3	3	5	2	3	3	4
307m	Male		6	5	4	4	5	5	6	6	6	6	4	5	6	1	3	3	1	2	1	5	5	6	5	6	5	6	6	6	1	2	3	3	5	3	3	5	6	5	5	6	5	4	6	3	2	4	5
308m	Female	19	1	6	2	6	1	6	6	6	6	6	1	1	6	6	1	1	1	1	1	1	1	1	1	1	6	1	1	1	2	1	3	3	2	3	4	2	3	1	2	2	3	2	4	2	6	4	4
308m	Female	19	5	6	3	6	6	5	5	6	3	4	1	1	6	3	6	2	6	4	1	6	3	5	5	1	3	4	6	4	1	6	2	6	2	1	3	5	6	6	6	3	1	3	6	4	6	2	3
309m	Female	22	2	5	5	3	6	3	5	4	4	4	3	4	2	5	2	2	5	3	2	5	5	3	5	5	3	4	2	3	2	2	2	2	3	1	1	5	4	5	2	5	2	2	4	3	2	4	3
310m	Female	18	4	6	4	6	6	5	5	6	5	5	1	2	6	5	4	2	5	4	1	3	6	6	4	6	4	4	5	5	2	2	5	4	6	3	2	2	6	5	5	6	1	3	3	5	5	2	3
311m	Female	34	4	6	6	6	6	5	6	6	6	6	5	1	5	4	1	4	1	6	1	6	6	6	1	6	4	6	6	5	5	1	5	6	5	6	1	2	6	5	6	6	1	3	6	6	5	5	4
312m	Female	19	2	4	4	5	5	6	6	5	3	3	1	1	1	3	6	1	3	6	1	6	5	6	3	6	5	5	4	5	1	3	1	3	3	1	1	3	6	6	6	5	3	6	5	3	5	6	5
313m	Female	19	3	3	4	4	4	4	4	6	2	2	5	2	4	5	2	1	2	4	2	5	4	5	2	6	5	3	5	4	2	2	3	4	3	2	4	3	2	5	4	4	2	4	5	4	5	2	3
314m	Female	19	4	2	2	5	5	4	5	6	6	3	1	1	4	5	5	5	1	1	3	5	5	6	3	5	5	5	5	5	1	3	3	3	4	3	3	5	5	6	4	5	2	4	4	5	5	5	5
315m	Female	22	3	5	6	4	4	3	4	6	4	4	2	1	4	3	2	2	1	3	4	4	5	5	5	6	4	3	5	5	1	1	3	4	5	3	4	4	3	4	3	4	3	3	3	4	2	5	5
316m	Female	19	1	6	3	6	6	6	6	6	6	6	1	6	6	6	6	6	6	6	6	3	6	6	6	6	6	6	6	6	1	3	6	6	3	6	6	6	6	3	6	6	1	6	6	6	6	6	6
318m	Male	19	6	4	1	6	5	3	5	5	6	6	4	4	6	5	4	3	5	6	6	6	5	5	5	6	3	6	3	1	1	1	1	6	6	6	1	3	6	6	4	6	1	3	3	1	3	5	6
319m	Female	24	6	6	3	6	5	3	6	6	6	6	1	6	5	5	4	5	1	5	2	6	5	6	5	5	5	5	6	6	1	1	2	6	3	5	1	3	6	5	4	6	1	1	3	6	5	5	4
320m	Female	20	3	3	1	2	5	4	6	6	4	6	2	6	4	6	6	3	2	1	3	4	3	6	4	6	2	5	6	5	3	1	4	6	3	3	3	4	6	6	3	2	3	1	3	5	6	3	3
321m	Female	19	3	6	1	5	6	5	6	5	4	4	1	2	6	4	6	3	4	5	6	6	6	6	3	6	3	5	6	6	1	2	3	6	6	6	1	6	5	6	6	5	2	2	5	5	6	6	3
322m	Male	22	5	6	4	5	2	5	5	6	4	5	3	2	5	5	5	4	5	4	1	4	5	6	5	6	5	4	4	3	2	2	4	5	3	5	6	5	4	5	1	2	2	3	4	5	5	4	4
324m	Female	54	6	4	3	5	5	2	6	6	5	4	2	4	5	5	5	1	2	3	5	6	4	6	3	3	5	6	6	3	1	4	1	6	2	5	2	3	1	6	1	5	1	1	3	2	5	2	1
325m	Female	22	5	4	6	6	6	6	2	6	6	3	1	1	3	6	5	1	3	5	1	6	5	6	3	6	5	6	6	5	1	4	3	4	3	6	3	6	6	6	3	5	1	1	5	6	6	3	4
325m	Female	41	6	5	6	5	5	3	6	6	6	6	1	6	5	3	3	5	1	3	5	4	5	6	4	6	4	4	6	2	2	6	2	5	4	3	2	5	6	2	6	6	1	1	5	4	4	2	3
326m	Female	26	3	6	2	5	6	3	5	5	4	5	3	2	2	4	6	5	2	3	5	2	6	5	5	5	2	5	2	6	1	2	2	2	2	2	1	5	6	4	4	5	1	2	5	1	3	3	4
326m	Female	52	6	6	5	4	6	3	6	6	5	6	1	3	6	4	4	4	6	6	5	5	4	6	4	5	4	5	6	5	1	3	3	6	3	6	1	1	2	5	6	5	1	1	5	5	6	2	1
327m	Female	43	3	1	3	3	3	3	5	5	1	1	1	6	6	3	1	6	6	6	1	3	5	1	3	3	3	3	4	1	3	5	3	3	3	4	4	4	3	5	5	6	1	1	6	6	4	4	3
328m	Female	23	5	6	6	6	3	4	5	6	5	6	1	1	6	4	3	6	4	4	6	6	6	6	6	4	6	6	6	6	1	1	6	1	6	3	1	6	4	6	6	6	1	5	4	6	3	5	6
328m	Female	36	4	5	5	3	4	3	6	6	5	5	1	5	5	3	3	5	4	5	4	5	5	5	4	5	4	4	5	5	5	4	4	5	4	5	2	5	4	4	3	5	1	2	5	5	5	5	5
330m	Male	22	5	3	6	3	3	4	5	6	5	3	1	5	4	3	4	1	1	3	3	5	4	5	6	4	4	5	4	2	1	2	2	4	3	5	2	3	3	5	5	4	5	3	4	2	5	3	3
331m	Female	46	3	6	2	3	1	3	1	1	1	4	1	2	4	5	2	2	2	2	2	5	6	6	5	5	4	4	4	4	1	1	3	4	4	1	2	5	5	5	4	4	1	2	5	5	5	5	4
331m	Female	41	6	6	6	5	6	4	6	6	5	5	1	6	4	1	1	1	4	3	2	6	6	6	6	6	6	6	2	1	1	2	6	2	2	1	5	6	6	1	4	6	5	1	3	6	4	5	2
334m	Female	39	2	3	3	4	5	2	6	6	5	3	2	4	4	4	5	3	2	5	2	4	3	5	4	3	4	4	5	2	2	1	3	6	4	5	2	3	3	4	6	5	4	2	3	5	3	4	5
335m	Female	23	5	4	5	5	6	1	6	6	3	3	1	3	4	4	3	4	3	5	5	5	2	6	3	6	3	4	5	5	1	1	4	1	3	4	1	3	5	5	2	3	3	1	4	3	2	5	3
336m	Female	25	4	5	3	3	5	3	3	6	6	4	2	1	6	3	4	2	3	3	2	2	2	3	4	5	4	5	5	3	1	3	4	5	2	5	2	5	2	5	4	4	1	2	5	5	4	5	3
338m	Female	33	3	6	6	5	4	6	4	6	6	5	6	2	5	5	5	5	2	3	4	5	5	5	6	5	5	5	5	2	1	4	5	3	5	1	6	6	5	5	5	6	1	4	5	2	4	5	4
340m	Female	23	6	4	5	3	2	4	4	4	4	5	3	4	4	4	5	3	4	3	3	4	3	4	3	4	3	3	3	5	3	4	3	1	3	1	4	4	4	3	3	4	2	3	4	2	4	3	1
341m	Female	39	5	5	3	3	6	6	6	6	2	1	1	1	1	1	6	3	6	6	1	1	6	4	3	6	6	6	6	1	1	1	1	6	1	1	1	1	1	6	3	6	1	1	6	6	6	4	1
342m	Female	20	4	6	6	3	2	4	4	6	5	4	1	6	4	1	4	2	1	1	1	6	5	2	5	6	5	3	6	3	1	1	4	4	2	2	1	2	6	6	3	5	1	1	5	5	3	6	6
344m	Female	21	4	6	5	5	6	2	5	5	3	6	2	5	6	3	2	4	6	6	3	5	5	6	6	6	2	6	4	6	1	5	6	3	5	5	5	4	6	6	6	4	2	1	2	5	4	3	6
346m	Female	22	1	5	2	5	6	5	6	5	2	2	3	1	5	5	5	2	5	5	5	6	5	6	4	5	5	2	5	5	2	5	5	4	3	5	5	2	5	5	5	5	1	4	2	4	5	5	5
347m	Female	19	4	5	5	2	5	3	5	5	5	3	2	1	3	4	4	1	6	5	2	3	4	5	2	2	2	4	5	2	1	2	2	4	3	2	5	4	6	5	5	3	1	2	4	4	2	2	2
348m	Female	19	4	4	6	4	6	2	6	6	6	6	3	5	3	5	5	2	6	5	2	6	4	6	5	5	5	5	6	5	1	3	2	6	3	6	2	3	5	6	4	6	3	1	4	6	6	2	3
349m	Male	19	4	5	1	3	6	4	5	5	2	2	2	3	3	4	2	4	4	5	4	4	5	5	4	2	4	1	6	4	1	2	3	6	2	4	5	5	3	6	3	4	2	4	3	3	2	2	4
350m	Female	19	2	2	3	4	4	5	3	4	4	5	2	2	5	4	4	2	4	4	2	4	2	4	2	4	4	3	4	4	2	4	3	2	3	2	4	4	6	4	4	5	2	3	2	2	4	2	3
351m	Female	19	5	5	4	3	5	5	5	6	6	4	1	2	4	4	4	2	2	2	2	4	4	3	2	5	2	4	5	5	1	1	4	3	4	3	1	2	6	4	5	6	2	4	5	3	3	3	4
352m	Female	19	3	2	2	5	5	3	4	5	4	3	1	3	2	3	3	1	6	3	1	4	4	3	2	2	2	3	3	3	2	2	2	2	1	3	2	3	3	6	2	2	2	1	6	5	5	4	2
353m	Female	19	2	6	3	1	4	3	6	6	6	4	1	2	2	6	3	4	6	2	6	6	5	3	6	6	5	4	6	3	1	2	3	3	2	4	1	5	6	6	6	4	1	1	6	3	4	3	1
356m	Male	19	1	4	6	4	6	3	4	5	6	2	1	5	3	5	4	3	6	4	3	5	5	3	6	4	5	6	4	2	1	4	2	3	5	4	2	4	6	3	6	6	1	3	5	4	1	5	1
357m	Female	20	3	5	1	4	5	3	3	6	4	5	1	3	5	4	5	3	4	1	1	4	4	4	2	5	5	4	6	5	1	1	5	3	6	6	1	4	6	6	5	5	6	1	3	4	6	3	6
358m	Female	20	2	5	3	5	6	2	6	6	4	5	1	3	5	4	3	4	5	3	2	5	4	4	2	5	3	4	5	5	2	2	4	4	3	3	3	3	6	3	5	5	4	1	3	4	4	3	4
359m	Male	19	6	4	3	5	3	2	6	6	4	4	3	6	4	2	1	4	5	1	1	6	4	2	5	5	5	5	6	4	1	3	2	2	3	5	5	4	6	6	4	3	4	1	3	5	6	4	4
361m	Female	19	4	4	5	3	4	3	4	5	2	3	1	1	3	4	6	3	4	3	2	3	4	5	4	3	2	3	6	3	1	3	3	6	3	5	6	3	6	6	4	3	3	1	3	6	4	3	4
362m	Female	19	3	5	4	4	2	2	3	4	5	4	1	1	4	3	3	2	3	5	2	4	5	4	3	5	5	4	4	5	1	2	3	3	2	3	2	2	4	5	3	5	2	2	6	4	2	5	3
364m	Male	30	5	6	4	6	5	5	5	6	4	4	2	3	3	4	2	2	2	5	2	6	6	3	6	5	3	4	4	5	1	1	4	6	5	3	1	5	6	6	4	6	1	3	5	5	5	5	5
365m	Female	19	6	6	6	6	6	6	6	6	6	6	1	1	6	6	6	6	6	6	1	6	6	6	1	6	6	6	6	6	1	1	6	1	6	1	1	1	6	6	6	6	6	1	6	6	6	6	6
366m	Female	20	5	4	3	4	4	3	4	4	5	4	2	2	4	5	4	2	4	4	2	4	4	5	5	4	4	4	5	4	2	2	3	2	3	4	2	3	4	5	4	3	4	2	3	4	4	2	3
367m	Female	23	4	6	3	3	5	5	6	6	5	5	1	5	6	4	3	3	4	4	3	4	5	4	5	5	5	4	5	4	2	2	3	6	5	3	5	6	6	5	4	5	2	5	6	5	3	6	3
368m	Female	19	3	4	2	6	3	6	5	5	3	6	2	5	6	4	3	4	4	4	1	4	4	4	3	4	4	4	6	5	1	4	3	5	5	1	3	3	6	3	5	4	4	6	2	5	5	4	6
370m	Male	22	4	5	3	4	6	4	5	5	4	5	2	4	5	4	5	3	4	3	4	5	3	6	4	4	4	5	6	4	2	6	4	6	3	5	5	5	6	5	5	6	1	4	5	5	2	5	5
371m	Female	20	4	6	4	6	5	4	6	5	5	5	1	3	5	5	3	5	6	4	4	6	5	5	4	5	4	4	5	4	1	3	6	4	6	6	2	3	5	4	4	6	5	4	5	5	5	2	4
373m	Female	19	6	5	3	6	5	5	6	6	5	5	1	2	6	5	6	1	6	6	5	5	5	6	5	5	3	4	6	5	1	5	2	6	5	6	6	5	6	5	5	5	2	1	4	6	4	3	4
374m	Female	21	3	6	5	5	5	3	5	5	5	5	1	6	6	5	3	5	2	5	2	5	5	2	3	4	3	4	5	4	2	2	5	2	5	4	2	5	5	5	4	3	2	2	4	2	2	5	5
375m	Female	19	3	5	5	4	6	4	5	5	5	4	2	3	5	5	4	2	2	2	3	4	4	6	3	6	4	4	5	4	2	2	3	5	5	4	2	5	5	5	4	5	3	1	3	5	2	5	4
378m	Female	22	4	6	5	5	6	6	6	6	4	6	1	6	5	4	5	5	5	3	1	6	5	6	5	6	2	3	6	6	1	1	2	6	3	2	3	6	6	6	5	6	1	1	6	6	2	5	5
379m	Female	20	4	4	5	4	4	2	6	6	4	4	2	3	4	5	5	2	2	5	1	4	4	3	3	3	5	5	6	2	1	3	2	5	3	5	2	5	5	6	3	5	2	2	4	5	5	4	3
380m	Female	19	4	5	2	3	6	4	6	6	5	4	1	1	4	5	6	2	5	3	5	5	4	6	3	6	3	3	6	5	2	2	1	5	4	4	2	2	6	5	4	6	2	3	4	5	5	4	5
381m	Female	19	4	6	1	5	5	4	6	6	5	5	1	1	5	5	4	6	1	3	4	5	6	2	3	6	5	5	3	6	1	1	6	3	5	4	1	6	5	5	6	6	1	6	4	6	1	5	3
382m	Female	19	4	6	5	5	4	4	4	5	5	4	1	4	5	3	4	5	4	6	4	5	5	2	4	6	4	5	5	5	3	2	5	4	5	3	3	5	4	5	5	4	1	4	5	3	4	5	4
383m	Female	19	5	5	4	3	5	4	5	5	4	4	2	3	5	3	3	3	2	3	2	5	4	6	4	4	4	5	5	5	1	1	4	5	3	3	3	4	6	5	6	4	3	1	2	3	3	3	4
384m	Female	19	2	6	5	5	5	4	4	6	5	6	3	4	6	5	5	4	4	4	2	4	5	5	5	3	3	4	5	5	3	3	4	6	4	3	3	4	6	4	4	6	1	2	5	4	4	3	3
385m	Female	20	4	6	4	6	6	4	6	4	3	3	1	3	5	3	2	3	1	4	1	5	3	6	4	6	6	6	6	6	4	1	2	3	6	5	2	3	6	6	5	5	3	4	4	3	3	4	6
386m	Female	23	5	5	4	2	5	3	6	6	4	2	2	2	2	4	4	2	5	2	2	5	3	3	2	3	4	4	4	2	2	3	2	4	3	5	3	2	5	6	4	3	2	1	3	4	5	2	2
387m	Female	19	3	4	5	4	3	3	4	5	4	4	2	4	4	3	3	4	6	3	5	4	4	3	4	3	3	5	5	2	3	3	4	3	2	3	2	3	4	5	3	3	2	2	3	2	2	4	4
388m	Female	19	2	5	4	3	6	5	6	5	4	6	2	1	5	5	3	2	4	5	2	5	5	2	5	6	5	3	6	5	1	2	5	4	2	5	5	2	6	6	5	6	2	2	6	5	6	1	5
389m	Female	19	5	5	2	5	6	3	5	5	2	4	2	4	4	5	5	4	5	5	5	5	5	5	5	5	5	5	6	5	3	5	4	5	4	5	2	4	6	5	4	5	2	2	4	3	5	4	4
390m	Male	22	3	4	2	5	3	4	4	5	4	2	2	4	3	3	3	4	4	2	2	4	4	2	3	4	4	3	4	2	3	2	2	4	3	2	4	3	5	4	4	5	3	4	3	4	2	5	5
391m	Female	19	5	2	2	3	1	1	3	5	3	6	2	3	6	6	6	3	6	6	5	2	3	6	5	3	3	5	6	3	1	5	3	5	5	1	3	1	6	5	3	5	5	5	3	3	6	2	4
392m	Female	19	3	5	5	3	5	3	5	5	3	4	2	3	3	4	4	2	4	4	5	4	4	4	4	3	3	3	5	5	2	3	3	4	3	4	4	4	4	4	4	4	3	2	4	4	3	3	3
393m	Female	29	4	6	6	6	5	5	5	6	5	6	3	4	6	4	2	3	4	5	1	5	6	4	5	5	3	4	4	5	3	3	4	2	4	2	1	5	5	4	5	6	2	2	6	2	3	4	5
395m	Male	19	2	5	4	6	1	3	5	5	5	5	1	1	6	4	4	1	5	6	1	6	6	1	6	4	4	3	5	6	1	2	4	2	6	4	1	2	6	5	5	6	2	3	6	4	2	5	4
396m	Female	19	1	5	3	2	5	6	5	5	6	6	1	2	6	3	4	2	5	4	2	4	5	1	6	5	6	6	3	6	1	3	3	2	6	3	1	2	6	4	6	5	5	6	6	1	2	5	6
397m	Female	21	6	5	4	3	6	4	6	6	3	4	1	2	3	5	4	1	3	3	4	4	3	6	4	6	3	4	6	4	1	2	2	6	3	6	4	6	6	6	5	6	3	2	3	6	3	4	3
398m	Female	32	4	5	4	4	4	3	3	2	4	3	1	5	6	4	4	5	5	5	4	3	5	4	3	4	3	3	5	5	3	4	4	5	3	2	4	4	6	4	2	2	2	4	4	4	4	4	5
399m	Female	19	2	4	4	3	4	2	4	4	5	4	1	1	4	4	4	2	4	4	2	3	2	4	2	4	3	3	4	3	1	1	2	3	3	2	2	2	6	4	4	3	3	2	2	3	4	2	4
400m	Male	19	3	6	4	4	6	4	5	6	5	4	1	5	4	5	5	5	5	4	5	4	3	6	4	5	3	5	6	4	1	4	4	6	3	4	4	5	5	6	5	6	4	4	4	5	2	5	5
402m	Female	19	4	5	3	3	2	6	2	5	5	4	1	4	4	4	4	4	4	5	1	4	5	3	3	4	5	4	5	4	2	3	2	4	4	2	5	4	6	5	5	4	2	4	4	4	2	4	4
403m	Female	19	4	3	3	4	3	2	4	4	2	5	2	2	4	5	4	2	1	5	2	4	3	3	5	2	2	3	5	3	2	2	3	5	2	2	3	4	6	5	2	5	1	5	3	5	5	1	3
404m	Female	19	5	4	5	5	4	2	3	5	3	4	2	2	4	3	3	2	4	3	1	4	4	5	5	3	3	4	4	4	2	2	3	4	3	4	4	5	5	5	2	4	2	1	4	4	4	3	2
406m	Female	19	5	6	5	5	6	5	5	5	5	5	1	2	5	4	4	1	5	4	3	4	5	5	4	5	4	4	5	4	1	3	4	2	4	4	3	4	6	4	5	5	1	4	4	3	4	4	4
407m	Male	19	5	5	6	3	6	5	6	5	5	4	1	5	5	4	1	5	6	1	1	5	4	6	2	5	5	5	6	4	1	2	5	5	3	6	2	5	3	5	6	5	1	2	2	5	4	4	4
408m	Female	20	2	2	3	4	6	4	6	5	3	3	1	4	5	5	5	2	5	5	4	4	3	3	4	6	5	3	6	4	5	2	2	3	3	5	2	5	6	6	6	6	1	2	4	3	3	4	3
409m	Male	19	5	5	3	3	5	2	4	5	6	6	1	6	6	5	2	5	6	5	5	4	6	1	2	4	3	2	3	5	1	3	2	3	2	5	6	3	5	6	4	5	1	5	6	3	3	4	6
300	Male	19	3	6	5	5	2	3	2	5	5	4	1	6	4	6	6	2	5	6	1	5	5	6	6	5	6	5	6	5	1	6	4	5	2	3	1	4	6	6	1	6	1	5	6	6	6	2	1
301	Male	19	1	6	5	1	3	5	1	2	3	1	1	6	3	2	1	4	6	1	1	1	6	6	5	6	4	2	1	1	1	5	1	1	6	3	6	6	6	6	5	6	5	1	6	2	2	5	1
302	Female	19	2	6	5	3	2	6	6	6	3	5	2	5	6	6	1	6	2	6	1	6	6	3	6	6	6	2	6	5	1	1	4	2	5	3	5	6	6	6	6	4	5	6	5	3	1	6	6
303	Male	20	2	6	5	4	4	4	5	4	5	5	1	4	5	2	2	3	6	5	5	5	6	5	3	6	4	4	5	5	1	4	5	3	6	5	6	5	6	6	4	5	1	4	4	5	5	3	5
304	Male	19	1	5	4	3	6	6	5	5	5	4	1	4	6	6	4	4	5	6	5	5	4	4	3	5	5	3	5	4	1	2	2	3	5	4	3	4	5	5	6	4	3	4	4	3	2	4	6
305	Male	20	4	6	5	3	3	2	5	6	6	4	1	2	5	3	4	4	5	5	2	3	2	4	3	4	2	4	5	3	1	5	3	4	3	2	4	2	5	5	5	4	1	5	4	3	4	1	5
306	Male	20	4	6	2	5	5	6	6	6	3	4	1	1	4	5	6	1	5	4	5	5	6	6	5	5	4	6	6	5	2	4	6	6	4	6	5	3	6	4	4	6	1	6	6	6	6	1	4
307	Female	20	4	6	3	3	6	2	6	6	3	3	1	5	5	3	3	6	6	2	1	5	5	6	1	6	4	6	6	6	1	4	4	6	4	6	4	1	6	6	5	6	1	1	3	4	5	1	3
308	Male	20	6	6	6	3	3	5	4	6	6	6	1	3	6	1	2	2	6	6	1	2	5	3	3	5	3	4	5	6	1	3	2	4	6	1	2	3	6	4	6	6	1	6	3	2	3	3	6
309	Female	18	2	5	5	5	3	4	6	6	4	6	1	3	6	5	3	3	5	5	2	5	3	3	3	5	3	2	5	5	1	2	4	2	4	2	1	3	6	5	4	2	1	4	3	3	5	4	5
310	Female	18	4	5	4	5	4	4	4	6	6	6	1	3	6	4	4	4	4	5	1	5	5	3	4	4	4	5	6	6	1	4	5	5	6	3	3	3	6	5	6	4	2	3	4	4	5	3	5
311	Female	19	3	5	4	4	3	3	2	4	4	3	4	5	3	4	6	2	4	2	1	3	5	4	6	4	4	3	6	3	1	3	3	3	3	1	2	5	6	6	4	5	1	1	5	5	5	4	5
312	Female	20	4	5	2	6	5	3	6	6	4	6	1	3	6	5	2	2	4	6	1	5	4	6	3	6	3	4	6	6	1	4	5	6	6	4	2	3	6	6	2	4	1	1	4	4	4	2	6
313	Female	19	5	6	5	6	2	3	4	6	5	6	3	4	6	1	5	2	3	2	2	3	4	3	6	5	4	5	6	6	1	4	5	5	6	3	4	6	6	6	4	5	2	1	5	5	6	2	6
314	Female	19	5	3	3	3	6	2	4	5	3	3	1	4	2	5	5	3	6	2	3	4	3	5	4	6	3	2	6	4	1	6	2	6	1	5	3	3	4	6	3	3	1	1	3	4	5	2	1
315	Male	20	2	6	2	4	4	6	4	6	5	6	1	5	6	1	2	5	6	6	5	5	3	4	5	1	6	6	5	4	1	3	2	5	6	4	6	2	5	2	6	6	2	6	4	2	5	1	6
316	Male	18	6	6	3	4	5	3	6	4	4	5	1	2	5	6	4	1	2	6	5	3	6	6	4	3	4	4	6	4	1	2	2	3	3	5	3	2	6	6	5	6	1	1	5	4	2	3	4
317	Female	19	4	4	2	3	6	5	6	6	4	3	3	3	4	4	6	4	6	3	6	4	4	5	2	6	3	4	6	4	1	1	3	6	3	3	3	3	4	6	6	5	1	1	5	6	3	3	3
318	Female	20	2	5	2	5	2	5	6	6	6	4	4	1	6	5	5	2	3	6	2	5	4	4	6	6	5	5	6	6	1	5	6	3	4	2	1	5	6	5	6	6	2	5	6	4	5	2	5
319	Female	19	4	6	2	3	6	5	5	4	4	3	2	6	3	2	6	4	6	4	6	5	5	6	5	4	3	4	6	4	1	2	3	4	3	3	3	2	5	6	4	6	3	1	3	3	2	3	4
322	Male	24	2	6	5	3	6	2	5	6	3	5	2	5	6	5	6	5	2	4	2	5	5	3	4	5	4	5	6	5	2	2	4	5	4	5	4	6	6	6	5	6	4	4	4	3	5	5	5
323	Male	19	5	5	1	3	6	2	6	5	3	3	2	2	2	5	3	3	3	5	4	6	4	5	2	5	5	4	5	4	3	4	2	5	3	6	3	2	2	6	2	5	2	1	5	5	4	3	3
324	Female	23	5	5	6	4	5	6	6	5	5	4	1	4	3	3	3	3	2	3	2	3	5	5	6	6	4	4	5	5	2	2	4	4	5	4	3	5	6	6	5	5	3	6	4	5	2	5	3
325	Female	21	5	5	4	3	5	3	6	5	6	3	1	1	1	6	6	1	3	3	3	4	5	6	5	5	3	5	6	5	2	3	3	5	3	4	2	4	3	6	3	3	2	1	3	5	6	1	1
326	Female	28	6	6	4	2	6	1	4	5	3	4	1	5	1	5	6	3	6	3	4	4	4	6	4	2	3	4	6	4	4	4	2	6	3	6	6	3	3	6	1	5	3	1	3	6	6	3	1
327	Female	21	5	4	6	4	5	5	6	6	5	4	1	5	6	5	5	5	2	4	2	6	5	5	4	6	6	6	6	6	1	2	4	6	5	3	4	5	6	6	6	6	1	4	5	4	2	4	6
328	Female	19	6	6	3	3	6	5	6	6	6	3	1	6	1	6	6	4	5	1	5	6	3	6	5	6	5	5	6	3	1	1	2	6	3	5	3	3	4	5	5	5	1	2	3	6	2	3	1
329	Female	21	6	5	3	5	6	4	3	2	5	5	1	3	3	6	6	4	3	3	1	5	4	6	2	5	4	5	6	5	1	1	3	5	3	5	5	5	4	6	4	4	3	3	6	6	5	2	3
330	Male	19	2	5	2	3	3	5	5	5	4	3	1	2	4	5	5	3	5	5	1	4	4	3	4	4	3	3	4	5	2	5	2	3	3	2	2	4	5	5	2	4	2	6	4	2	4	2	2
331	Male	19	3	6	5	5	4	4	6	6	6	5	1	4	5	5	6	4	3	4	5	6	6	4	5	6	4	4	6	5	1	1	4	5	4	5	3	4	4	5	5	4	2	2	4	5	4	3	4
332	Female	19	4	5	5	4	5	6	6	5	4	4	1	4	4	4	5	6	4	4	3	4	5	6	4	5	5	3	5	4	2	2	4	5	3	4	2	4	6	5	5	6	5	4	5	5	5	4	3
333	Female	19	2	5	3	5	3	4	4	4	5	6	3	3	5	5	2	5	4	5	1	4	4	4	4	4	4	3	5	5	2	3	4	4	5	3	3	3	4	4	2	4	1	5	5	4	1	3	5
335	Male	20	1	6	4	6	3	6	6	6	4	3	1	6	6	6	6	6	6	1	1	6	6	6	6	3	6	6	6	5	1	4	5	1	4	1	6	6	5	5	6	6	3	6	1	3	3	6	6
338	Female	20	3	4	3	4	3	5	4	5	5	4	2	2	4	4	2	2	4	5	2	4	4	4	4	4	4	5	6	5	1	1	4	2	4	2	5	5	6	5	5	4	4	3	5	5	5	2	4
339	Female	20	4	6	5	6	6	5	6	6	3	4	1	1	4	3	5	3	4	5	5	5	6	6	4	6	3	5	1	5	2	5	4	6	4	4	1	5	5	5	6	5	3	3	5	6	5	4	2
340	Female	21	5	5	5	4	5	3	4	6	4	4	1	3	3	4	4	1	5	4	2	5	4	1	5	5	4	4	5	5	1	2	4	3	2	4	2	4	6	4	4	4	1	1	3	3	4	4	3
341	Male	19	4	5	4	2	3	5	2	4	4	3	1	4	4	1	2	4	3	4	1	4	4	4	5	6	5	4	5	2	1	2	5	4	5	2	3	5	3	3	5	5	3	5	2	4	2	5	2
342	Female	19	5	5	2	4	5	5	5	5	5	5	1	2	5	1	3	2	4	6	1	5	5	5	3	5	3	4	5	5	2	2	3	5	4	5	4	4	5	5	5	5	2	3	5	5	5	3	5
344	Female	19	3	6	4	5	6	2	5	3	3	5	1	5	5	4	4	5	3	5	1	4	4	6	5	3	5	3	6	6	2	4	5	6	5	6	5	5	6	6	3	5	4	2	3	6	4	5	5
345	Male	23	4	5	4	3	4	3	5	5	4	4	2	5	4	3	4	5	4	3	4	4	4	5	3	4	4	3	5	4	2	2	3	5	3	5	2	3	4	5	4	4	2	2	4	5	3	3	3
346	Male	21	4	6	5	3	5	2	2	5	3	2	1	6	2	6	3	4	2	1	1	6	4	3	4	5	2	2	4	3	1	2	1	2	3	3	2	2	5	4	3	3	3	2	5	2	5	2	3
347	Female	20	1	6	6	6	3	4	3	6	6	6	1	3	6	3	4	5	6	6	5	5	6	3	2	4	2	3	4	6	1	5	6	2	6	2	5	4	6	4	6	6	1	2	5	3	4	5	6
348	Female	19	4	6	5	4	6	3	5	5	5	5	1	2	4	5	5	1	5	5	1	5	5	6	5	5	4	5	5	5	1	2	4	5	3	4	2	5	6	5	3	4	2	2	5	5	5	3	5
349	Female	18	1	5	2	4	5	4	4	4	3	5	1	1	6	3	1	1	3	5	1	4	4	3	3	3	4	3	4	3	1	3	3	3	4	3	3	3	6	4	3	3	2	6	5	3	3	3	3
350	Male	21	4	3	3	3	4	4	4	6	5	2	1	6	3	6	5	4	4	1	1	2	3	6	1	5	4	4	6	2	2	2	3	6	3	4	6	1	4	6	5	4	1	2	2	6	4	2	1
351	Female	19	1	5	6	4	5	5	6	6	4	5	2	6	4	4	3	5	2	5	1	6	6	6	3	6	2	1	4	3	1	1	2	3	3	6	2	3	6	6	5	4	1	3	4	3	2	4	2
352	Male	21	3	3	2	4	6	4	5	5	4	5	1	4	4	4	5	2	4	5	3	4	3	5	4	4	4	3	5	6	2	3	3	5	3	3	2	3	4	5	4	3	2	2	4	5	6	3	3
354	Female	21	6	1	2	3	5	1	5	6	5	4	1	1	3	6	6	1	4	6	6	4	1	6	1	6	2	2	6	4	1	6	2	5	2	5	6	1	4	5	5	2	1	1	2	6	5	1	1
355	Female	22	4	1	1	6	3	1	6	6	6	6	1	6	6	6	6	3	6	6	1	5	1	1	4	6	4	6	5	6	1	2	6	2	6	2	1	2	6	3	6	6	1	1	3	4	4	2	6
356	Male	20	2	6	3	3	2	1	5	4	3	4	1	5	3	3	2	2	5	4	1	2	5	6	5	1	3	2	6	4	1	5	4	6	1	2	1	2	6	6	1	6	2	5	5	6	4	2	4
357	Male	21	4	5	5	4	3	3	4	5	6	4	4	1	5	2	4	2	3	1	5	3	4	6	5	5	5	3	4	4	1	2	4	4	3	5	3	4	6	6	3	5	1	2	3	3	4	4	4
360	Female	21	6	5	4	5	5	2	5	4	3	3	1	3	4	4	3	3	3	5	1	6	3	3	4	2	5	4	5	4	1	1	2	3	2	4	6	1	6	6	4	2	1	2	2	6	6	1	3
361	Male	21	4	6	2	4	5	5	5	6	6	5	2	5	5	5	6	2	5	5	1	5	2	6	2	2	4	4	6	4	2	4	4	5	3	5	2	2	5	4	3	3	2	2	5	6	6	2	4
362	Female	21	1	6	4	4	6	6	6	3	2	5	2	1	5	3	2	2	4	5	5	4	5	5	5	3	1	4	5	5	3	3	4	3	3	3	5	5	6	3	5	5	1	5	4	2	1	3	4
363	Female	21	4	6	4	6	6	5	6	6	6	5	1	1	6	2	3	6	5	2	1	4	5	6	5	6	4	6	6	4	1	1	3	3	5	3	5	3	5	4	6	6	6	6	5	2	1	5	6
364	Male	22	2	3	5	5	5	6	5	6	6	6	1	6	6	2	4	2	6	1	6	4	1	5	2	5	4	5	5	6	1	4	4	2	3	1	5	3	5	5	5	3	4	3	4	5	5	3	6
365	Male	21	1	6	4	6	4	6	4	6	6	4	1	6	6	1	4	6	1	6	1	3	5	1	5	6	4	6	4	6	1	1	3	4	3	3	1	5	4	6	6	6	1	4	6	4	2	2	4
366	Female	19	3	5	5	4	6	6	6	4	5	4	1	1	4	4	4	1	2	3	3	4	4	6	3	4	3	4	4	4	2	1	3	5	1	6	4	2	6	6	3	3	2	1	2	5	3	5	4
368	Female	20	4	4	3	3	4	6	5	6	5	4	1	5	4	4	5	3	5	4	2	5	4	6	5	3	5	6	6	4	1	2	3	6	3	6	4	5	5	6	6	4	4	2	4	6	5	3	4
369	Female	22	5	5	4	6	2	1	3	5	4	5	1	1	4	4	1	1	5	5	1	5	4	4	6	4	5	4	5	4	1	5	2	5	1	1	5	5	4	3	1	5	1	1	4	3	2	2	3
370	Female	19	3	6	4	4	6	2	5	6	5	5	1	4	5	4	5	4	5	3	2	4	4	6	4	5	4	5	5	3	2	3	4	4	4	2	2	3	6	4	5	5	3	3	4	4	5	4	3
371	Female	22	3	6	4	2	2	5	4	5	5	5	1	2	5	5	3	2	2	4	1	5	3	1	3	5	2	3	4	5	2	1	2	3	3	3	1	4	4	2	5	5	1	3	4	4	4	4	4
372	Male	20	4	5	2	6	3	3	3	5	5	6	2	2	4	2	2	2	2	5	1	1	5	1	5	2	4	1	3	5	2	6	5	1	4	1	4	4	6	4	2	2	1	3	5	2	4	2	5
373	Female	21	3	6	5	5	5	4	5	6	4	5	1	2	6	5	5	6	4	3	1	5	5	4	6	5	4	4	6	5	3	4	1	5	2	3	2	6	6	5	6	6	1	2	5	2	1	5	1
374	Female	19	5	5	3	5	5	3	6	5	6	5	1	3	5	6	6	4	2	5	2	5	6	6	2	5	3	5	6	5	1	2	5	3	5	5	1	3	6	3	2	5	1	2	4	4	3	2	3
375	Male	20	5	5	5	2	6	5	6	5	5	3	1	6	6	5	6	3	2	5	5	3	6	6	1	5	3	3	6	3	1	3	3	6	6	5	5	4	5	5	6	6	2	3	6	3	2	2	6
376	Male	20	2	6	2	1	4	6	6	5	5	5	1	5	5	5	4	5	3	3	2	5	6	4	5	6	2	4	5	3	1	1	5	2	5	2	5	2	6	3	3	4	1	4	1	2	5	2	6
377	Female	20	4	5	3	5	3	3	3	5	2	3	1	3	3	3	4	3	3	4	1	4	4	3	3	4	3	4	2	3	2	3	2	4	3	1	3	2	5	4	4	3	5	3	4	3	3	5	5
378	Female	20	5	5	3	4	6	2	5	4	6	4	1	2	2	3	6	1	4	3	5	3	5	6	5	3	4	3	6	5	2	2	5	6	3	5	1	1	3	6	4	5	2	1	5	6	5	2	2
379	Female	21	2	6	4	3	6	5	4	3	1	4	1	1	2	4	6	3	6	4	1	3	5	3	1	6	3	3	4	4	5	1	1	5	1	2	1	3	6	5	1	6	1	6	4	3	6	1	3
380	Male	20	6	4	1	3	6	5	6	5	3	3	1	4	3	6	4	3	2	5	6	3	5	6	5	6	3	6	6	1	1	1	4	6	4	6	1	6	5	6	3	4	1	3	1	6	4	1	1
382	Male	20	1	6	4	3	6	6	4	6	6	6	1	3	6	5	3	6	5	5	3	6	6	3	6	1	6	4	3	4	1	2	4	1	6	3	3	6	3	3	6	6	3	6	4	3	1	6	6
383	Female	21	6	5	3	4	4	3	5	6	5	5	1	2	3	5	6	1	4	3	1	4	4	5	3	6	4	5	6	4	2	5	1	5	3	3	5	2	6	5	3	4	1	2	3	5	6	3	4
385	Male	19	4	6	3	6	2	5	3	5	6	5	1	6	6	3	2	3	4	2	1	3	6	5	3	6	3	4	2	4	1	2	5	1	3	2	5	4	2	5	6	4	1	2	5	3	4	2	3
386	Female	22	2	5	3	5	5	3	6	6	5	5	1	3	5	5	5	1	6	5	1	6	5	5	4	4	4	5	3	4	2	2	4	3	3	4	3	4	6	5	3	3	1	2	3	2	2	4	4
387	Female	20	2	6	4	5	4	5	5	5	5	5	2	2	4	3	4	2	4	3	2	5	5	4	5	3	5	5	5	4	2	2	3	4	3	3	3	6	6	5	5	6	2	2	5	3	3	4	3
389	Female	22	3	6	4	5	4	2	4	3	5	5	5	4	2	6	3	2	4	1	2	2	2	5	3	6	2	3	3	4	1	1	5	3	2	2	1	4	6	5	4	4	1	3	6	4	5	2	4
390	Male	19	2	6	6	3	5	6	5	6	3	5	1	6	6	3	4	3	5	5	5	6	4	3	6	2	6	2	6	5	1	4	3	6	5	5	5	6	6	5	4	4	1	6	6	6	1	6	6
391	Female	20	4	6	3	4	6	6	6	5	5	2	1	1	2	4	5	2	5	6	2	5	5	5	3	6	4	3	6	2	3	1	2	6	3	5	5	1	6	5	5	4	4	2	5	5	3	3	5
392	Male	20	2	5	6	6	3	3	4	5	5	5	2	3	6	1	2	5	1	4	1	4	5	3	5	5	5	5	5	5	1	1	4	3	5	2	5	3	5	3	5	5	2	3	5	3	2	4	4
393	Male	19	5	6	2	2	4	5	5	5	5	4	2	5	4	3	6	5	5	1	3	5	4	2	5	4	4	3	6	3	1	4	2	2	3	3	1	6	6	1	5	5	2	2	6	5	4	5	2
394	Female	20	3	4	4	5	6	5	5	5	5	6	1	1	6	5	6	5	4	5	3	5	5	4	4	5	5	4	5	5	1	1	4	3	6	4	4	3	6	3	5	4	1	2	4	4	6	2	5
396	Male	19	2	4	4	4	5	4	5	5	4	3	2	3	4	4	4	4	5	5	5	4	5	5	4	5	2	4	5	4	1	4	4	4	5	5	5	5	5	5	2	4	2	2	4	4	2	4	5
397	Male	19	3	5	4	4	3	4	4	5	4	5	1	2	5	3	3	4	4	4	5	5	5	4	3	2	3	3	4	4	2	4	3	3	5	4	6	2	5	3	4	4	4	3	4	3	3	4	4
398	Male	22	2	5	4	5	4	6	4	5	4	6	1	4	6	1	1	3	3	6	1	5	5	2	5	4	5	4	2	5	1	3	5	1	6	3	6	6	6	2	6	4	1	4	4	2	2	5	6
399	Female	19	3	6	3	5	4	6	4	6	6	6	1	2	6	4	1	5	6	6	1	5	6	3	6	5	5	5	5	5	1	5	6	3	6	2	1	5	6	3	4	5	1	1	6	3	3	2	5
401	Female	21	4	6	4	5	3	2	4	5	5	6	1	3	5	6	5	3	4	4	1	5	5	3	4	4	3	4	5	5	1	4	3	4	5	2	4	3	6	6	3	6	4	3	4	4	4	3	6
403	Female	19	3	6	5	4	6	4	5	6	4	4	1	5	5	3	2	3	3	4	1	4	5	5	4	3	4	4	6	5	2	2	3	5	3	5	2	5	6	4	5	5	2	3	4	4	2	4	4
406	Male	20	5	5	2	5	6	2	5	5	3	5	1	6	4	5	5	2	5	5	2	5	5	2	2	3	3	4	6	5	1	5	3	5	3	6	1	4	6	6	5	6	1	3	2	5	6	3	3
407			4	5	3	2	5	5	5	6	4	3	1	3	5	4	2	2	1	6	1	6	5	4	4	6	3	6	6	6	1	1	4	5	3	5	1	2	6	5	5	5	2	6	5	3	6	6	6
408	Female	21	1	5	4	5	6	2	5	5	4	4	1	1	4	2	5	2	5	2	5	5	5	2	4	5	3	3	5	5	5	5	4	2	5	4	6	5	6	6	2	4	1	4	6	3	2	4	5
409	Female	20	4	5	4	4	3	4	5	5	5	4	1	1	3	3	4	2	4	4	6	5	5	6	4	4	4	4	5	5	1	3	3	5	4	4	1	4	6	6	5	4	1	2	3	4	4	3	4
411			3	5	3	3	5	3	5	6	5	2	2	2	2	4	6	2	5	2	1	5	3	5	3	2	3	3	6	4	1	2	2	5	2	4	2	3	4	5	3	3	1	1	4	5	5	1	2
412	Male	20	2	5	6	2	2	5	4	2	3	3	4	5	4	2	2	2	5	2	6	2	5	4	2	6	2	1	4	2	2	3	2	2	3	3	2	3	5	4	3	4	1	1	2	3	3	3	4
413	Male	20	3	6	6	3	4	4	4	4	5	3	3	6	3	3	1	3	3	6	3	3	6	3	3	3	3	3	6	3	3	6	3	6	3	4	4	4	2	4	3	6	3	3	3	6	4	4	4
414	Male	30	6	5	5	3	5	3	6	6	5	3	2	6	3	3	3	3	2	5	5	6	5	6	2	5	4	5	6	4	2	3	4	6	2	6	2	4	6	6	3	4	1	2	2	6	5	3	4
415	Female	20	3	5	4	5	6	4	6	6	6	4	1	5	6	2	5	6	2	5	1	5	5	6	5	6	4	4	5	5	1	2	4	4	5	4	3	5	5	6	6	5	1	5	6	4	4	4	3
416	Male	21	4	6	3	2	5	5	6	5	5	2	1	3	2	3	3	1	5	5	2	6	5	6	3	4	2	5	5	2	1	4	2	3	2	3	4	5	5	5	5	5	4	3	4	3	2	4	2
417	Female	21	4	6	4	2	6	5	6	6	3	3	1	1	3	4	6	1	3	2	5	5	5	6	5	6	4	5	6	3	2	4	2	6	2	6	6	2	4	6	5	5	2	2	4	6	4	2	1
418	Male	20	5	6	3	5	6	4	6	6	5	4	1	5	4	4	5	2	4	4	5	6	5	4	3	5	3	4	6	4	1	2	3	6	2	4	2	2	5	5	4	4	1	2	3	6	5	3	2
419	Female	20	4	5	3	5	4	4	3	4	4	5	2	4	5	4	5	2	4	4	2	5	4	3	4	5	2	4	4	5	2	3	2	3	3	4	4	5	3	4	2	4	2	3	5	4	6	2	3
420	Male	20	3	5	2	5	5	1	5	5	3	3	4	4	5	4	4	3	6	3	1	3	3	3	4	1	3	6	4	4	2	5	3	4	3	3	2	6	6	6	1	3	3	3	3	5	5	3	4
421	Male	20	3	6	5	6	5	5	6	6	3	3	3	4	6	5	5	5	4	5	2	6	5	4	5	2	6	3	5	2	1	1	2	3	4	6	4	6	6	2	1	6	1	2	4	2	2	5	6
422	Female	20	5	4	3	2	3	2	5	5	2	3	1	1	2	4	6	1	6	5	4	5	5	5	1	5	1	2	6	5	2	5	3	5	3	3	4	1	6	6	2	5	2	1	5	5	6	1	3
423	Female	20	5	3	4	5	6	3	4	5	4	3	1	5	3	4	5	5	5	1	2	5	4	6	4	3	4	2	6	4	1	5	4	4	3	5	2	3	5	6	1	3	1	2	4	4	3	2	3
424	Female	22	5	6	2	4	6	4	6	6	5	5	2	4	4	3	4	5	2	5	5	6	4	4	4	6	4	3	3	6	1	1	4	1	4	5	1	5	6	5	3	2	3	1	3	3	3	2	4
425	Female	21	3	4	1	3	5	3	5	4	4	5	1	2	2	6	4	2	4	4	1	3	2	6	2	4	3	4	6	5	1	5	3	6	2	6	4	1	6	6	4	4	1	1	3	6	5	1	4
426	Male	21	2	4	4	3	2	6	5	6	1	5	1	2	5	3	2	2	5	2	4	5	5	6	2	5	4	2	5	4	2	4	4	4	5	3	4	2	6	5	6	4	1	4	4	4	2	4	5
427	Female	20	4	6	4	4	5	3	5	6	4	3	1	3	5	2	5	3	5	5	2	6	5	5	3	6	5	6	6	5	2	4	6	5	4	6	5	5	6	5	3	6	3	3	6	5	6	2	5
428	Female	20	3	6	4	3	4	6	5	6	5	5	1	4	6	4	4	5	3	3	4	4	6	2	5	6	4	4	6	6	1	5	4	5	6	2	3	6	6	1	6	6	1	4	5	5	3	4	4
429	Female	22	1	6	3	5	5	4	6	5	3	3	1	3	4	5	6	4	4	2	1	4	5	3	5	6	3	2	5	6	1	3	1	3	3	5	3	2	4	6	3	6	4	1	6	3	3	2	3
430	Female	20	2	6	5	6	6	5	6	5	4	4	1	6	6	5	5	6	6	2	2	4	5	6	5	5	4	4	6	6	1	2	4	6	4	6	4	6	5	3	2	5	1	2	5	6	2	6	5
431	Female	20	3	6	3	3	6	3	6	6	6	5	2	1	5	5	6	1	5	6	2	6	5	3	3	6	4	2	6	6	2	5	3	6	2	4	2	3	6	4	6	6	1	1	3	6	6	5	4
432	Female	21	3	5	3	4	5	3	6	4	5	3	1	2	4	3	5	2	3	4	1	4	4	5	5	4	4	3	5	2	1	4	3	6	4	6	4	4	5	5	3	4	3	3	3	5	4	4	3
434	Female	20	4	5	3	3	3	2	4	4	3	5	2	5	5	4	3	4	4	3	3	4	4	3	3	3	3	3	4	3	2	4	3	3	3	4	4	2	5	4	2	3	2	1	4	4	4	3	5
435	Male	20	4	6	4	5	2	3	2	5	4	4	1	4	6	5	6	3	4	4	1	6	4	5	5	4	5	6	5	5	1	2	3	4	3	5	3	4	5	6	2	6	1	1	6	5	5	2	5
436	Female	19	4	5	2	4	6	2	5	6	2	3	1	2	2	5	2	2	2	5	1	4	5	5	5	3	4	2	2	3	4	2	2	5	2	5	3	3	4	5	2	4	1	1	5	4	4	3	4
437	Male	21	5	5	6	4	3	5	4	3	2	5	1	2	5	4	4	3	4	2	1	6	5	4	4	5	2	2	6	4	2	2	5	4	3	2	2	3	5	4	5	5	1	4	5	5	5	3	5
438	Male	20	2	6	5	4	6	6	6	6	5	5	1	6	5	5	5	6	4	4	6	6	4	5	3	6	4	6	5	5	1	3	4	5	4	5	4	5	6	6	6	5	2	3	4	4	4	5	5
439	Male	20	4	5	4	4	3	4	4	5	4	3	1	3	5	4	3	3	2	3	4	3	4	4	2	3	4	5	5	4	2	2	3	2	4	3	2	5	6	4	5	4	2	4	4	2	2	5	4
441	Male	20	3	5	5	4	6	5	6	6	4	5	3	4	4	5	4	3	4	5	1	4	4	5	5	4	4	5	5	5	1	2	2	5	4	5	4	5	6	5	4	5	2	2	5	5	4	4	4
442	Female	22	4	5	5	3	4	3	5	5	5	3	3	3	4	4	3	4	4	3	3	4	4	6	2	5	4	4	5	5	1	2	3	3	4	4	4	3	6	5	4	4	2	2	3	5	4	4	3
443	Male	20	3	6	1	3	6	2	6	5	4	3	3	5	6	5	4	5	6	5	2	6	5	6	6	2	4	4	5	5	1	6	3	6	4	5	6	5	6	3	5	6	3	1	4	5	5	5	4
444	Male	21	6	5	2	2	2	4	6	3	4	4	1	5	5	2	2	3	4	1	4	5	5	4	3	4	3	3	5	3	3	1	3	4	3	5	1	4	4	5	5	5	1	3	6	4	2	4	5
445	Male	23	4	6	3	4	6	4	6	6	6	5	1	5	5	2	6	5	5	5	5	5	5	6	4	5	4	5	6	4	1	4	3	6	3	5	2	5	5	6	6	2	1	2	4	6	4	4	3
446	Female	21	3	6	3	5	2	5	5	5	4	6	1	1	6	2	6	1	6	6	1	5	5	6	5	6	4	4	6	6	1	3	6	3	4	1	4	1	6	4	4	5	2	1	5	1	5	4	6
447	Male	19	1	6	5	3	1	5	2	5	6	5	1	2	5	2	5	5	6	2	1	6	5	1	3	4	2	2	1	4	1	4	2	1	2	1	2	5	5	6	2	6	1	6	5	3	4	3	2
448	Male	21	4	6	2	6	6	4	5	6	4	4	1	6	6	4	6	3	6	6	2	6	5	5	3	5	3	6	6	5	1	6	4	6	2	6	1	2	6	6	6	5	1	1	5	5	3	2	4
449	Male	20	6	6	5	6	5	2	4	2	3	5	1	6	6	1	1	3	6	6	2	5	6	5	4	3	6	3	4	3	5	6	5	3	4	2	6	2	3	5	1	6	5	3	6	2	3	3	5
452	Female	19	3	5	3	3	4	5	3	5	3	4	1	2	5	4	3	3	5	2	1	6	5	5	6	6	3	3	6	4	1	2	3	6	3	4	3	4	6	6	6	5	1	3	4	6	5	3	3
455	Female	19	4	5	4	6	6	4	5	5	6	5	1	4	6	2	2	2	3	3	2	5	5	3	3	3	4	4	5	6	1	2	5	2	4	2	4	4	6	5	4	3	1	2	3	3	4	4	4
456	Male	19	4	5	3	6	5	4	6	3	2	4	1	3	3	1	1	1	6	6	2	5	2	2	6	5	4	6	3	5	1	4	2	4	3	5	6	6	6	5	4	2	3	6	5	4	2	5	5
457	Female	19	6	4	5	4	5	6	6	5	5	4	1	2	4	6	5	1	6	5	5	5	4	5	5	6	2	4	6	4	1	5	3	6	4	2	1	3	6	6	5	6	1	3	5	5	6	3	2
458	Female	19	2	5	5	4	3	2	4	4	4	3	2	5	6	6	6	3	6	6	1	2	4	4	5	3	4	2	3	4	2	2	4	4	4	5	2	3	6	4	2	3	2	2	5	4	3	2	5
459	Male	19	2	6	2	4	5	6	4	6	5	5	3	2	5	5	2	4	5	6	1	5	5	3	5	3	4	4	4	5	1	2	5	2	6	3	3	4	5	5	6	5	1	6	6	4	5	3	4
460	Female	20	6	6	5	3	4	3	6	6	4	3	2	1	4	3	5	2	5	4	1	6	4	6	5	4	6	4	6	5	2	3	1	6	2	5	1	4	6	5	3	6	1	2	5	4	6	1	3
461	Female	18	4	5	2	5	6	3	5	4	5	5	1	3	4	3	5	2	2	3	5	4	3	6	3	5	3	4	5	5	1	1	2	5	2	4	2	2	6	6	3	3	2	1	4	4	5	3	4
463	Female	19	5	4	4	5	6	4	5	3	3	5	1	5	5	4	4	3	5	2	1	5	4	6	6	4	4	5	6	5	1	4	3	5	3	4	3	6	6	4	4	3	2	1	5	4	1	6	6
464	Female	19	2	4	6	4	5	2	6	5	2	6	1	5	6	3	5	1	2	3	1	5	2	5	2	4	3	2	5	6	1	2	4	6	4	6	3	1	6	6	5	2	1	1	6	5	2	5	1
465	Female	19	5	3	2	4	3	2	3	3	2	3	2	3	3	2	5	2	5	5	2	4	3	5	3	2	3	2	4	3	2	4	2	5	3	2	2	3	3	5	2	2	3	2	2	5	3	2	3
466	Male	19	5	5	4	5	6	6	6	6	5	5	2	5	5	4	3	2	3	2	1	4	4	5	4	3	4	4	5	6	1	3	6	5	4	5	4	4	6	5	6	5	1	5	4	4	3	4	5
467	Female	19	5	6	5	6	6	2	6	6	3	5	1	5	6	4	6	5	6	4	6	5	5	6	4	5	3	3	6	6	3	3	5	6	2	6	2	2	6	6	2	4	2	2	5	6	5	5	5
468	Female	19	3	6	4	4	4	5	4	5	3	3	1	2	4	3	5	5	6	5	1	4	5	2	2	1	3	4	2	2	2	5	3	2	3	1	6	5	6	4	2	6	1	2	6	2	3	4	5
469	Female	18	2	6	4	5	1	6	4	3	5	6	1	1	5	5	5	1	6	5	1	5	2	2	1	3	4	5	3	4	1	6	4	1	5	2	6	3	6	5	6	4	1	5	6	2	4	1	5
470	Male	19	1	2	3	6	1	6	4	5	5	6	1	2	6	5	5	3	5	6	3	4	4	5	3	3	4	2	5	5	1	5	4	1	4	1	5	3	6	3	6	3	2	6	4	1	4	1	5
471	Female	19	4	5	4	5	6	4	6	6	5	1	1	3	6	4	5	3	4	4	3	6	4	5	5	4	4	5	6	5	1	2	3	6	4	5	4	3	6	6	4	4	5	2	4	6	4	3	4
473	Female	19	4	5	5	3	2	6	5	6	4	2	1	2	3	6	6	2	5	3	1	4	5	5	5	5	4	4	5	5	1	4	3	2	3	1	4	2	5	6	5	4	1	6	3	3	6	5	4
474	Male	21	3	4	5	5	5	3	5	6	3	3	3	4	4	4	3	4	2	4	1	5	4	3	5	4	4	3	4	3	2	2	4	3	3	4	3	3	5	3	3	4	2	1	3	3	5	5	3
475	Male	20	6	5	5	4	6	4	6	5	4	4	1	3	5	4	5	3	2	3	3	4	5	6	4	5	3	3	5	5	1	2	2	5	5	5	3	5	6	4	5	4	2	2	4	4	5	6	5
476	Female	19	5	6	5	6	2	3	3	4	4	4	1	4	6	1	1	5	2	2	1	3	5	6	4	6	2	2	5	4	1	1	3	3	3	3	1	4	5	4	3	6	2	1	3	2	3	4	4
477	Male	19	3	5	6	2	4	4	2	6	6	3	1	4	6	3	3	4	1	5	1	4	5	3	5	6	6	4	4	4	1	1	3	4	3	3	2	4	6	3	4	5	1	4	4	3	2	5	6
478	Male	21	3	5	2	2	3	4	4	6	2	5	1	1	5	4	4	3	5	5	4	6	4	3	2	2	3	3	5	5	1	4	3	5	3	5	5	3	6	6	5	3	2	4	3	4	5	2	4
479	Male	25	2	6	4	5	4	4	6	6	5	6	4	6	5	2	2	5	5	6	2	6	4	2	5	4	5	5	2	5	2	4	4	5	5	2	2	6	6	5	4	6	2	3	5	2	4	3	5
480	Female	23	3	5	3	4	2	4	5	5	5	3	1	2	5	5	2	1	5	6	2	4	5	2	5	6	4	2	5	5	2	2	4	4	5	1	5	4	6	5	5	5	2	4	2	3	5	2	3
481	Male	23	3	4	5	4	5	4	5	5	5	4	1	5	5	3	3	6	5	4	3	4	5	4	2	4	4	4	5	3	2	4	4	5	4	3	2	3	5	5	4	4	2	2	5	4	3	5	2
482	Male	20	3	6	6	5	6	5	5	6	4	4	3	5	5	4	3	6	2	3	1	6	4	3	5	5	4	4	5	5	1	1	5	5	5	5	3	4	6	6	5	5	2	2	5	4	2	5	3
483	Male	24	5	5	5	5	5	5	5	6	5	6	2	5	6	2	5	5	6	6	2	6	6	5	5	4	4	5	5	5	1	2	4	5	4	5	3	6	6	4	6	6	2	3	5	5	2	5	5
484	Male	19	5	4	4	5	3	6	6	5	6	5	1	3	6	4	3	3	5	2	1	4	4	2	5	3	3	4	4	4	1	3	3	3	3	2	2	5	6	4	6	6	4	6	4	3	5	2	5
485	Female	22	4	4	5	4	5	5	5	6	4	4	4	4	5	4	4	4	3	6	2	5	5	5	5	5	5	4	6	4	2	4	4	4	4	5	2	4	6	5	5	4	2	3	3	3	4	3	4
486	Female	19	5	5	4	4	4	5	4	4	6	6	1	4	6	3	4	4	5	5	2	3	4	4	4	3	4	4	3	4	2	2	3	3	5	3	3	3	6	5	4	4	1	2	3	3	2	2	5
487	Male	21	2	5	6	1	6	6	6	6	3	1	2	6	6	6	3	6	6	5	5	6	6	3	6	4	6	1	6	3	1	1	3	1	6	6	2	6	6	6	6	1	1	3	1	5	4	6	6
488	Female	21	1	6	3	6	5	5	6	5	4	6	1	2	6	5	2	2	3	3	3	5	5	1	5	5	5	3	2	5	2	2	6	1	4	3	2	4	6	2	6	6	1	5	4	2	5	5	6
489	Female	21	3	5	4	6	5	3	5	6	5	6	2	4	5	5	5	5	6	5	1	5	4	4	4	5	4	5	5	5	1	2	3	3	4	4	4	4	6	5	5	4	3	4	4	4	4	4	5
490	Male	24	2	6	4	5	6	6	6	3	3	6	1	3	4	5	1	2	3	4	1	6	5	5	5	5	2	1	6	5	1	2	4	6	4	5	5	4	5	6	2	6	1	2	4	6	4	5	4
491	Male	21	5	5	3	2	5	4	5	6	5	4	1	6	4	3	3	5	5	2	5	6	5	5	4	4	4	4	4	4	2	4	3	5	2	5	4	5	5	6	3	4	2	1	4	4	2	5	4
492	Female	21	2	5	5	6	3	1	3	4	4	6	1	2	5	3	4	1	5	5	2	5	5	3	5	3	4	3	5	5	3	4	5	5	4	4	6	4	5	5	2	5	1	2	4	3	3	4	5
493	Female	20	2	5	5	5	4	3	5	6	4	5	1	3	5	3	3	4	5	4	1	5	5	5	2	4	2	2	4	6	1	3	5	5	5	4	1	2	6	2	3	4	1	2	4	4	1	5	5
494	Female	20	3	5	4	6	5	3	6	6	4	6	1	3	5	6	1	3	5	5	1	6	4	4	5	3	5	3	6	5	1	5	5	5	5	2	3	6	6	5	5	4	3	5	4	2	5	4	6
496	Male	20	6	4	2	5	2	2	5	6	5	4	4	5	4	5	3	4	4	5	2	5	5	5	4	5	3	4	4	5	1	4	3	4	2	3	4	5	6	6	5	5	2	1	5	5	3	4	5
499	Female	20	4	5	5	5	6	4	5	5	5	5	1	4	4	1	3	5	3	2	1	4	3	3	3	3	4	4	4	4	2	2	3	5	5	5	1	3	5	6	4	5	4	3	3	4	2	5	4
500	Male	19	4	6	3	5	4	5	5	3	6	6	1	2	6	4	2	5	5	6	1	4	6	4	2	6	5	4	6	4	1	4	3	3	6	2	3	4	6	2	5	4	1	3	4	4	5	2	6
501	Female	20	5	6	5	6	6	3	5	6	5	2	1	6	1	5	6	4	6	3	1	6	4	5	3	5	4	3	6	5	5	2	4	6	1	6	1	2	4	5	2	5	2	4	6	6	4	3	2
502	Male	20	4	4	4	3	3	3	5	5	5	3	4	4	5	4	4	4	5	5	2	5	5	5	5	5	3	4	5	4	3	1	4	5	4	5	2	5	6	5	5	4	2	2	3	5	4	4	5
503	Male	22	3	5	2	5	4	5	4	5	6	6	1	2	5	3	2	3	5	4	1	3	5	3	4	5	2	3	3	6	1	3	2	4	5	2	5	5	6	3	5	5	1	4	3	3	2	3	3
504	Female	20	2	3	4	5	4	3	3	4	3	5	4	4	4	4	5	3	3	4	1	4	3	4	3	5	3	4	4	5	2	3	3	3	2	2	2	3	6	4	2	3	3	2	5	3	3	2	3
505	Female	20	5	6	6	5	5	6	5	6	5	6	2	5	5	6	6	5	6	5	6	6	5	6	6	4	6	5	6	4	1	2	2	5	5	5	4	6	6	6	5	5	1	5	3	5	3	6	5
506	Female	20	2	4	5	3	3	4	5	5	3	5	1	4	5	4	5	3	4	4	1	5	4	6	2	4	3	3	5	4	1	3	3	5	4	4	4	4	6	6	5	4	2	2	4	5	6	2	4
507	Female	20	5	1	3	5	4	4	5	6	5	6	2	1	6	4	5	2	4	5	1	4	6	4	3	6	4	3	6	5	1	2	2	4	4	1	3	5	4	4	6	4	1	3	3	4	4	3	5
508	Female	20	3	4	2	1	5	4	5	6	5	3	1	4	2	6	4	3	6	1	1	5	4	3	4	4	3	3	6	3	2	5	3	4	2	5	3	3	6	4	5	4	2	3	6	3	4	3	4
509	Female	20	2	6	5	5	6	3	6	6	4	5	1	4	6	5	5	6	6	6	2	5	5	6	3	3	3	2	5	6	1	5	3	6	4	4	6	5	6	3	5	3	1	1	5	4	1	2	6
511	Male	21	6	6	3	5	5	4	4	4	5	5	2	3	6	5	5	5	5	5	1	5	6	4	5	4	5	4	4	5	2	2	5	4	5	5	5	5	6	5	5	5	3	5	6	2	3	3	5
512	Female	19	1	6	3	3	6	5	5	6	4	6	4	3	5	5	4	5	4	5	1	5	5	6	5	3	4	4	6	4	1	5	3	1	5	3	5	3	5	3	4	4	1	3	3	5	2	5	5
514	Male	21	4	6	5	3	6	1	6	6	1	6	1	1	6	1	1	6	6	6	1	6	6	2	4	5	4	4	6	6	1	4	6	3	6	3	6	4	6	4	6	6	4	1	6	3	3	4	5
515	Male	21	4	5	4	5	4	5	6	5	4	4	1	4	5	4	5	6	3	4	5	5	6	5	5	4	5	5	6	5	3	1	4	2	3	5	2	6	5	5	4	5	3	4	5	4	4	4	4
516	Male	21	2	6	5	3	5	5	5	3	4	3	1	5	4	3	4	5	3	4	3	4	5	4	2	5	4	4	5	4	3	2	3	5	3	4	3	4	4	5	3	4	3	1	4	5	2	5	4
517	Male	22	6	6	5	4	5	5	5	6	4	2	1	3	4	5	2	6	1	2	1	6	6	4	6	5	6	5	6	5	1	1	6	5	5	4	2	5	4	5	5	5	2	3	5	5	3	5	4
518	Female	19	3	4	4	3	6	4	5	6	3	5	1	3	5	3	3	1	3	5	1	6	4	6	3	5	3	2	6	5	1	1	4	4	3	6	4	4	6	6	6	3	1	3	6	3	5	2	2
520	Male	20	2	5	4	3	5	2	5	6	4	4	1	5	5	4	5	4	2	4	3	4	5	5	4	6	4	5	5	5	1	1	3	5	5	5	4	4	5	5	4	6	3	1	3	5	5	5	4
521	Male	19	3	4	2	2	5	2	4	4	4	3	2	2	5	2	2	2	5	2	1	3	4	5	3	4	3	4	5	3	1	2	4	5	3	2	2	2	6	6	2	5	2	2	4	6	4	2	5
522	Female	20	2	4	1	2	3	4	3	3	2	2	1	2	4	3	3	2	6	2	2	3	5	5	5	5	3	3	5	2	2	5	1	5	3	3	5	5	4	6	4	5	3	3	2	5	6	3	3
523	Male	20	4	6	6	6	4	6	4	5	6	6	2	2	6	2	2	2	6	2	5	5	5	2	5	5	4	5	5	5	1	6	5	2	5	1	5	3	5	5	4	5	1	6	6	1	4	4	5
524	Male	21	2	5	3	5	5	3	4	3	4	4	2	4	5	4	2	2	2	2	3	3	4	2	4	4	4	3	4	5	1	2	3	1	4	2	3	2	5	3	3	5	2	1	4	4	5	2	4
526	Female	20	4	6	4	3	5	4	4	4	4	6	2	5	6	4	5	5	6	5	3	5	5	5	5	4	3	2	5	4	2	5	5	5	5	4	6	3	6	4	3	4	4	4	6	4	6	3	5
527	Male	19	3	4	2	5	5	5	5	6	6	6	1	3	6	1	5	3	2	5	1	6	5	5	4	6	5	5	5	6	1	3	5	3	6	3	2	5	6	5	6	6	1	5	6	3	5	6	6
528	Female	20	5	5	5	6	5	5	5	6	5	4	1	3	5	2	2	3	3	4	1	4	4	5	2	4	2	2	3	4	1	2	3	3	3	1	3	3	6	6	1	3	3	4	3	3	3	4	4
529	Female	20	4	5	5	4	5	2	3	5	4	3	1	4	5	5	3	4	3	5	2	3	5	5	4	5	4	4	5	4	2	2	3	5	4	5	2	4	5	5	4	5	2	2	3	5	5	4	3
530	Female	22	3	6	4	2	6	1	6	5	2	4	1	2	3	4	4	4	6	3	4	3	5	4	4	6	5	4	4	5	1	2	2	4	3	2	3	5	4	5	5	6	2	1	5	4	4	3	3
531	Male	20	3	6	2	4	5	5	4	6	6	6	1	2	6	5	3	2	5	3	2	2	5	6	5	5	5	5	5	3	1	2	4	1	3	2	4	4	5	3	6	6	1	4	6	4	3	2	3
532	Male	23	6	6	5	1	3	5	6	3	5	1	1	6	1	4	1	6	3	1	6	3	4	6	6	1	3	4	2	1	1	2	1	6	1	2	3	5	5	2	5	4	1	5	1	2	3	4	4
533	Male	21	5	5	2	5	3	5	5	5	5	6	1	2	5	3	4	2	5	6	1	5	5	6	5	5	5	6	6	4	1	5	5	6	4	5	6	2	6	5	5	5	4	5	5	5	5	2	5
534	Male	22	5	5	5	3	3	4	3	4	4	4	1	4	4	5	3	6	3	5	2	3	4	6	4	5	4	4	5	2	1	1	3	4	4	3	3	6	6	4	5	3	3	4	4	5	3	4	4
535	Male	21	1	6	3	5	2	6	3	5	5	5	1	4	5	4	5	4	3	6	1	5	6	2	5	5	4	1	1	4	1	1	5	1	5	1	5	6	6	3	5	6	2	6	5	2	5	3	5
537	Female	20	2	4	5	5	2	4	4	5	5	5	4	3	5	5	4	2	5	3	1	5	5	2	4	5	5	5	6	5	1	4	5	4	5	3	2	5	6	6	5	5	1	4	5	5	3	4	4
538	Female	21	2	6	4	3	1	1	3	5	4	2	1	2	3	1	6	1	6	2	1	4	5	3	4	5	2	3	5	3	2	4	2	5	2	2	5	3	4	5	2	5	1	1	5	5	3	4	2
540	Female	22	5	5	3	6	4	6	5	6	5	5	2	4	5	5	5	1	6	5	1	5	3	6	4	2	3	4	5	5	1	5	4	5	5	6	4	2	6	6	4	4	1	3	5	5	5	2	5
542	Male	20	4	5	4	3	2	2	4	5	4	4	2	5	3	5	4	5	5	3	2	5	4	3	4	5	4	5	6	4	3	5	4	2	3	3	3	4	3	5	1	6	1	2	5	4	3	2	4
543	Female	20	4	6	5	4	6	3	5	5	5	5	2	4	5	2	2	3	2	2	1	3	5	4	3	5	2	5	6	4	1	2	4	5	3	5	3	5	6	4	5	4	3	2	4	3	3	5	4
544	Female	21	5	6	1	3	6	4	6	6	5	6	1	4	4	3	4	4	5	5	3	6	4	3	4	4	5	4	4	5	1	4	4	3	4	5	4	5	6	5	6	6	2	1	6	3	4	2	5
545	Female	21	5	4	2	4	5	2	5	5	4	6	1	2	5	5	5	1	6	5	2	5	3	5	2	3	3	5	6	5	1	5	3	5	4	4	1	3	6	3	5	3	1	4	3	5	5	1	5
546	Female	20	4	5	4	5	5	4	6	6	6	5	1	4	3	4	5	3	5	5	4	4	4	5	4	6	4	5	5	4	1	2	4	3	4	5	3	4	6	4	5	5	1	4	4	3	5	4	3
547	Female	21	3	6	2	4	6	5	6	5	4	4	1	5	5	6	4	5	4	4	3	4	5	5	4	4	4	4	6	6	3	3	3	6	4	5	4	4	4	6	6	5	2	3	5	3	6	5	4
549	Male	20	4	6	5	6	5	4	5	3	4	6	6	2	4	5	3	3	5	2	1	4	5	5	6	2	3	5	6	4	1	4	4	6	4	1	5	5	6	5	6	3	6	3	2	6	1	3	2
551	Female	21	4	6	2	1	6	4	6	6	3	3	1	6	4	5	1	6	6	2	2	5	5	6	1	6	2	3	6	3	1	3	4	6	4	6	6	1	6	6	4	6	1	1	6	6	6	1	1
552	Female	22	4	5	3	2	5	3	6	5	4	3	1	1	5	3	5	2	4	4	1	4	5	5	5	4	3	4	5	4	1	3	5	6	4	4	4	5	6	3	6	6	2	4	3	3	4	5	4
553	Male	20	4	5	5	1	6	6	5	2	4	2	1	6	4	1	2	6	1	6	3	6	3	5	3	3	3	2	1	2	3	4	5	6	6	5	4	3	2	1	4	3	2	5	6	4	3	2	4
554	Male	21	4	6	5	5	5	2	6	6	4	4	1	6	5	4	2	5	5	3	3	4	5	6	5	4	4	6	5	5	1	4	3	5	3	5	4	5	6	6	4	5	1	1	6	4	4	5	4
555	Male	20	6	6	3	3	3	4	4	6	5	3	1	5	5	3	4	6	4	2	2	2	6	6	5	5	1	2	5	3	1	3	2	5	2	1	3	5	5	5	4	5	1	3	5	5	1	6	4
556	Male	21	2	5	6	6	3	2	4	2	4	5	3	5	5	3	3	4	4	5	2	3	5	5	4	5	5	2	5	5	1	2	3	2	4	3	2	2	4	5	5	4	1	1	2	2	2	4	5
557	Female	21	6	5	5	5	6	3	6	3	3	3	1	5	4	5	4	5	6	4	6	4	6	6	3	6	2	4	5	5	1	2	3	6	3	6	2	5	6	6	3	6	1	1	3	5	2	5	2
558	Female	20	3	6	2	4	5	4	5	6	3	6	5	3	6	4	4	4	5	4	2	4	5	4	4	4	4	3	4	4	2	2	3	4	5	3	4	4	6	4	3	5	1	3	5	4	3	2	4
559	Female	21	3	5	2	6	5	2	5	2	2	4	1	1	4	3	6	5	6	2	1	5	2	5	4	2	4	1	6	4	1	6	2	6	2	2	2	4	6	6	1	4	1	1	5	4	6	6	1
560	Male	20	4	6	5	4	2	4	6	6	6	4	1	5	6	5	4	3	4	2	1	4	5	2	4	4	5	4	4	5	1	3	4	5	5	4	5	5	6	5	3	4	1	3	6	4	5	3	5
561	Male	24	1	5	5	5	6	4	2	6	5	3	1	5	2	6	6	5	6	6	5	6	5	5	2	1	4	2	6	1	1	6	6	6	1	1	6	4	5	6	2	6	1	6	6	6	4	5	3
563	Female	20	6	5	5	3	4	6	6	5	5	4	1	5	5	5	4	4	5	5	4	3	6	3	4	6	6	4	6	5	2	2	5	4	5	4	6	6	6	6	5	3	1	6	6	3	6	2	6
564	Female	22	3	5	3	3	5	4	5	5	5	4	1	2	3	4	5	4	3	2	1	4	3	5	3	5	2	3	2	3	1	4	3	2	3	4	3	4	4	6	6	5	1	2	6	4	4	2	2
[truncated: 31 more columns]
