# Supplementary material for: The Cross-Cultural Competence Inventory: Validity and psychometric properties of the Polish adaptation
Source: PLoS One. 2019 Mar 7;14(3):e0212730. doi: 10.1371/journal.pone.0212730 (PMC6405162; doi:10.1371/journal.pone.0212730)
Supplement: S1 Dataset — (ZIP) [file pone.0212730.s002.zip › Data_/_Study_2a_Raw_final_data_set.xlsx]

## Sheet: Study_2_Raw_final_data_set
Id	Gender	Age	CCCI_1x_1	CCCI_1x_2	CCCI_1x_3	CCCI_1x_4	CCCI_1x_5	CCCI_1x_6	CCCI_1x_7	CCCI_1x_8	CCCI_1x_9	CCCI_1x_10	CCCI_1x_11	CCCI_1x_12	CCCI_1x_13	CCCI_1x_14	CCCI_1x_15	CCCI_1x_16	CCCI_1x_17	CCCI_1x_18	CCCI_1x_19	CCCI_1x_20	CCCI_1x_21	CCCI_1x_22	CCCI_1x_23	CCCI_1x_24	CCCI_1x_25	CCCI_1x_26	CCCI_1x_27	CCCI_1x_28	CCCI_1x_29	CCCI_1x_30	CCCI_1x_31	CCCI_1x_32	CCCI_1x_33	CCCI_1x_34	CCCI_1x_35	CCCI_1x_36	CCCI_1x_37	CCCI_1x_38	CCCI_1x_39	CCCI_1x_40	CCCI_1x_41	CCCI_1x_42	CCCI_1x_43	CCCI_1x_44	CCCI_1x_45	CCCI_1x_46	CCCI_1x_47
1	Female	19	4	6	1	6	6	6	6	6	6	4	1	1	6	4	3	3	5	3	1	6	4	3	4	4	5	3	5	3	1	6	5	4	4	1	1	6	6	6	6	6	1	3	3	2	3	1	6
2	Female	19	5	4	4	5	5	3	5	5	5	4	2	4	4	4	4	2	4	4	3	5	4	4	3	4	4	5	5	5	1	2	2	5	4	4	4	4	5	5	4	5	4	3	3	5	5	4	4
3	Female	19	4	6	5	5	5	4	6	5	5	5	2	5	4	5	3	2	4	3	3	4	3	3	5	5	5	5	5	4	2	2	3	4	3	3	4	4	4	4	4	4	4	3	2	3	4	3	4
4	Female	19	2	6	5	5	6	1	6	6	3	3	1	1	3	4	6	2	3	6	6	5	2	6	2	6	6	6	6	6	1	3	3	2	4	6	4	6	5	6	5	6	5	1	4	5	6	6	4
5	Female	20	6	4	6	6	5	2	6	6	4	5	1	4	5	5	2	3	1	5	4	5	6	4	4	5	3	6	6	6	1	1	4	4	5	6	5	3	5	6	6	6	1	1	6	5	2	5	6
7	Female	19	4	5	5	5	5	2	6	6	6	5	1	5	5	5	5	4	4	5	4	5	5	3	3	5	5	6	6	5	1	1	3	5	3	5	1	1	6	6	6	5	2	1	4	5	5	4	5
8	Female	21	5	5	4	5	4	2	5	5	5	5	3	3	5	5	3	3	2	5	3	5	4	5	4	5	5	5	5	5	5	3	5	5	4	5	3	4	6	5	2	4	1	1	4	6	5	4	5
9	Female	19	5	4	2	3	5	2	6	6	5	5	5	3	3	4	6	3	3	6	5	5	4	2	3	3	4	5	6	4	1	1	4	5	5	6	5	4	6	6	4	4	1	2	5	5	5	4	4
10	Female	19	6	6	5	6	6	4	6	6	6	6	4	4	4	6	5	4	3	6	4	6	5	6	5	6	5	6	6	6	1	1	4	2	4	5	1	4	6	5	4	6	1	3	5	6	5	5	4
11	Female	19	6	5	4	5	5	3	6	6	5	5	1	3	4	5	4	3	5	6	6	5	5	5	3	5	4	5	6	6	1	2	3	5	4	6	2	4	6	4	4	4	1	1	6	3	3	3	5
12	Female	22	5	6	4	5	5	2	6	5	4	6	3	6	6	5	2	5	6	5	1	5	5	1	4	6	5	3	5	6	3	4	5	3	4	3	5	6	5	3	1	4	3	3	5	4	1	5	5
13	Female	22	3	4	4	3	4	3	5	4	4	4	3	1	4	2	4	2	2	3	4	4	5	4	4	4	4	4	4	5	2	1	4	4	3	4	1	2	5	5	5	6	3	3	4	4	3	4	4
15	Female	20	3	4	3	5	4	3	6	6	5	4	3	3	4	3	5	5	1	5	3	5	4	2	5	6	3	6	6	6	1	1	3	3	4	4	1	3	5	4	5	4	3	2	4	3	6	6	5
16	Female	20	6	6	6	5	6	5	6	6	5	6	1	4	5	5	6	4	2	4	1	6	5	6	4	6	4	5	2	6	1	1	2	6	5	6	1	6	6	6	6	6	4	4	6	4	6	4	5
17	Female	20	3	4	5	6	2	2	5	5	4	4	3	4	4	4	3	5	4	5	2	5	4	5	4	5	4	5	5	4	1	2	5	2	5	3	1	4	5	5	5	3	1	1	6	2	2	5	4
19	Female	19	2	4	3	4	4	6	5	6	4	3	1	2	3	3	3	2	4	2	2	4	4	5	5	5	4	4	5	3	2	2	3	5	3	5	3	4	6	6	4	5	1	2	3	4	5	2	2
20	Female	20	4	4	4	5	5	5	5	6	5	4	2	1	3	4	5	1	5	4	1	4	5	6	3	5	3	5	6	4	1	4	3	5	3	5	4	4	6	5	3	5	2	1	5	5	6	4	2
21	Female	19	3	5	2	5	4	3	4	4	5	3	2	5	3	6	5	5	4	5	1	5	5	5	3	5	6	4	6	5	2	4	3	4	3	6	1	3	6	5	3	6	2	2	3	5	5	4	2
23	Female	19	4	5	2	3	3	5	5	5	4	3	1	3	4	5	4	3	5	6	4	4	4	4	4	5	4	5	5	5	2	6	4	6	5	3	1	3	3	6	6	3	1	3	3	5	5	5	4
25	Male	19	3	5	2	4	4	5	5	6	5	6	1	6	6	5	5	3	3	4	1	4	6	2	5	5	5	4	5	6	1	1	2	5	6	5	1	4	6	5	6	5	1	5	5	4	3	3	4
26	Female	19	5	6	2	3	2	4	3	5	5	5	1	2	6	6	6	2	5	3	1	4	4	2	3	4	3	5	3	5	1	1	3	1	4	2	6	3	6	3	6	3	1	5	5	3	6	3	6
27	Female	19	4	5	1	6	6	1	4	5	5	5	2	1	5	1	3	1	6	5	1	3	5	6	4	2	5	3	6	5	2	6	6	5	5	2	1	5	6	6	1	5	1	5	6	5	6	1	4
28	Female	19	3	4	4	6	4	1	5	6	6	5	1	5	3	3	6	3	4	1	1	5	1	5	1	4	3	4	5	6	3	3	1	3	3	3	3	4	6	1	1	4	3	5	6	6	6	3	3
29	Male	19	1	6	2	2	3	5	6	6	4	6	1	2	5	3	5	2	2	4	6	5	5	3	4	6	4	2	6	5	1	2	1	3	4	1	1	4	5	4	5	5	2	3	5	2	4	4	5
30	Female	19	3	6	6	6	6	5	6	6	6	6	1	6	6	1	3	3	6	1	4	5	5	6	1	1	5	5	5	4	2	4	4	3	5	3	5	4	5	6	6	4	1	5	3	3	5	3	5
32	Female	19	6	4	4	5	5	6	6	6	3	5	1	3	6	4	6	2	6	6	1	3	4	2	3	2	4	3	4	6	1	3	5	3	3	5	3	4	6	5	5	5	2	4	4	3	4	4	5
33	Female	19	4	4	4	5	5	3	5	5	3	4	2	3	3	3	3	2	5	4	1	4	5	5	4	3	5	2	4	5	3	5	5	3	2	4	5	5	4	6	2	5	2	3	4	3	3	5	4
34	Female	19	5	6	4	3	5	5	6	6	5	5	1	6	5	6	6	4	6	4	2	6	5	6	6	6	5	5	6	5	1	5	4	6	5	6	1	4	6	6	6	5	2	3	5	5	5	4	4
35	Female	21	5	5	3	5	3	5	4	5	5	5	2	1	5	5	4	1	2	4	2	4	3	5	3	3	2	5	6	5	3	4	3	6	3	2	4	3	6	3	4	5	2	4	5	6	2	2	4
36	Female	19	6	4	2	6	6	1	6	6	5	6	3	2	6	4	5	2	5	6	1	6	4	6	3	4	4	4	6	6	1	3	6	4	6	3	6	3	6	4	5	3	2	1	4	5	6	3	6
37	Female	19	3	3	4	5	5	5	4	6	4	5	4	6	3	3	2	2	5	3	5	6	4	3	5	3	3	5	5	5	2	4	4	3	4	4	2	6	5	3	3	6	1	2	5	3	5	4	3
38	Female	20	4	6	2	6	2	1	5	6	3	6	1	4	4	5	6	1	6	4	1	5	3	2	4	5	5	5	6	6	1	2	3	3	2	2	2	2	6	6	2	5	1	1	5	5	5	1	3
39	Female	19	3	5	2	5	4	5	5	6	6	5	2	4	6	5	4	4	6	6	3	5	5	2	4	5	4	3	2	4	1	2	4	3	5	5	6	6	5	6	6	2	2	4	3	3	3	5	5
40	Female	19	5	6	6	6	4	3	6	6	5	6	1	1	6	6	6	1	1	5	1	6	5	3	3	6	5	6	6	6	1	1	5	5	4	5	6	3	5	6	6	2	1	2	3	4	2	5	6
41	Female	19	4	5	2	4	5	2	6	5	3	3	5	2	2	5	5	5	4	5	4	4	4	6	4	6	3	4	5	4	2	3	2	6	4	5	1	4	4	6	1	5	4	1	5	5	5	3	3
42	Female	19	3	5	5	5	6	2	5	5	4	4	3	4	4	3	4	3	2	4	1	4	4	6	4	5	5	5	5	4	2	3	3	5	1	5	2	3	5	6	3	4	1	3	5	5	5	4	4
43	Female	19	6	3	5	5	5	4	6	5	4	5	1	3	4	4	5	6	4	4	6	4	4	5	5	4	4	4	5	5	3	1	4	3	3	4	5	5	6	5	5	4	3	3	4	3	2	5	4
44	Female	19	5	2	3	4	3	3	6	5	6	4	1	4	4	1	2	6	6	1	1	4	5	6	2	3	3	3	6	4	1	2	3	5	3	4	6	1	6	5	6	3	3	1	2	6	2	3	5
45	Female	20	6	5	3	4	6	1	6	5	3	5	1	2	4	3	6	5	5	3	4	5	6	6	2	5	3	3	6	4	1	2	4	5	4	6	1	1	6	6	3	6	3	1	4	6	5	2	5
46	Female	20	6	5	5	2	5	3	5	5	5	5	1	4	4	3	1	3	6	4	4	4	4	5	2	6	3	3	6	5	1	4	4	3	5	3	6	2	6	5	5	5	1	2	2	3	5	2	3
47	Female	19	5	2	4	4	5	2	6	5	4	4	1	5	3	5	5	3	5	4	2	5	5	5	4	2	5	5	5	4	2	5	4	5	3	5	5	3	4	5	4	5	2	2	5	5	4	3	4
48	Female	19	3	5	5	5	4	6	6	5	4	6	2	4	5	4	3	4	3	5	3	5	5	4	5	3	3	4	4	4	1	4	4	4	5	5	3	5	6	4	5	5	3	3	6	3	1	5	6
49	Female	20	4	5	5	5	4	3	4	6	6	4	2	2	5	5	4	4	4	3	5	5	5	6	4	4	5	4	6	5	1	3	4	3	4	4	5	3	6	5	5	5	3	2	5	3	4	4	5
50	Female	19	6	6	4	6	6	4	6	6	5	6	1	4	5	3	4	4	1	5	6	6	5	3	5	6	4	5	5	6	1	1	5	4	5	6	1	4	6	3	5	5	2	3	6	5	2	6	6
51	Female	19	2	6	3	5	3	5	4	5	4	6	1	3	6	3	3	5	2	4	1	4	5	3	5	6	3	3	5	5	1	2	5	5	5	3	5	3	6	5	6	4	5	4	4	2	2	1	6
52	Female	19	5	4	4	4	6	4	6	6	5	4	2	2	3	5	3	3	2	3	5	5	5	6	5	4	4	4	6	5	1	2	3	5	3	3	3	5	2	6	5	5	1	3	4	5	5	2	1
53	Male	22	4	6	4	5	3	1	4	5	5	3	1	4	4	6	5	1	5	3	2	4	3	4	3	2	4	3	5	4	1	6	3	5	3	4	6	5	3	5	4	4	2	1	3	5	5	5	4
54	Female	19	6	6	4	5	6	5	6	6	5	6	1	3	5	3	5	4	5	6	5	5	5	6	5	2	4	5	6	6	1	1	5	6	5	6	4	5	6	6	5	5	1	4	6	6	5	4	5
55	Female	20	5	5	5	5	3	3	5	4	5	4	1	3	4	5	2	3	4	3	3	3	5	3	5	4	3	2	4	5	3	3	3	4	3	3	2	4	5	5	3	5	2	2	4	3	2	5	4
56	Female	19	3	6	4	5	5	5	6	5	5	5	1	6	6	5	3	3	1	3	3	5	6	5	5	5	5	5	6	5	2	1	4	6	4	5	1	5	6	5	6	4	2	3	6	3	5	5	3
57	Female	19	4	6	4	4	6	5	6	5	3	5	1	5	6	5	5	2	5	3	6	4	5	6	2	4	4	5	6	4	1	3	2	5	3	6	2	4	6	6	4	4	2	5	4	5	2	5	5
58	Male	19	2	4	2	5	3	4	6	6	6	4	1	5	4	5	2	4	5	3	5	4	4	6	5	4	4	5	2	5	1	5	3	1	3	4	3	4	4	5	3	5	2	2	3	3	3	3	3
59	Female	20	4	6	4	4	5	6	6	5	4	5	1	3	6	6	4	3	5	4	1	5	5	1	6	5	5	3	2	5	1	2	5	2	3	5	1	3	6	3	6	5	1	2	3	3	3	3	6
60	Female	19	6	6	3	5	6	3	6	6	4	5	1	2	4	4	5	2	4	5	5	5	4	4	4	5	4	3	4	5	1	2	3	5	3	3	5	4	5	5	4	5	1	2	4	5	4	3	4
61	Female	19	6	6	2	5	6	1	6	6	6	5	1	3	5	5	3	3	1	3	1	6	4	6	5	6	5	6	6	6	3	1	3	4	3	6	1	5	4	4	4	5	2	1	5	5	5	3	3
62	Female	19	5	5	4	4	6	4	5	5	5	4	1	1	4	3	3	2	3	3	1	3	2	5	3	3	2	6	4	3	1	1	1	5	2	4	1	2	6	4	5	5	1	2	3	3	5	4	3
63	Female	19	6	3	3	3	4	2	5	6	4	4	3	2	3	5	5	2	1	2	2	5	4	3	3	2	2	5	5	4	1	1	2	5	2	5	2	2	6	5	5	5	1	2	3	3	5	4	2
64	Female	19	6	5	3	4	4	4	5	5	5	4	4	3	3	4	3	2	1	1	1	5	4	3	3	5	3	4	2	5	1	1	2	5	2	4	3	2	6	5	5	5	2	4	3	5	4	3	3
65	Female	19	3	3	5	3	4	5	4	4	5	4	1	4	3	3	5	3	3	2	4	4	3	3	3	4	5	6	3	4	1	2	2	3	3	4	1	3	6	3	6	3	4	3	3	3	4	4	5
66	Female	19	5	4	2	3	4	3	6	6	5	4	2	1	5	3	3	2	5	3	1	3	3	1	2	3	2	4	5	3	1	2	1	5	2	4	2	2	6	5	6	5	1	1	5	3	5	3	3
67	Female	30	5	5	4	3	6	3	6	6	6	4	1	6	4	6	6	6	6	3	5	5	5	6	5	4	5	5	6	5	1	5	3	6	3	6	6	5	5	6	4	6	1	1	1	3	5	4	5
68	Female	20	2	4	2	4	5	4	3	6	3	6	1	2	5	3	5	3	5	6	1	6	5	3	4	4	3	2	5	6	2	5	4	4	5	2	5	2	5	2	2	6	1	5	6	3	2	5	6
69	Female	19	1	6	3	1	1	3	2	6	6	5	1	1	5	4	1	1	5	3	2	4	1	1	3	6	5	6	4	5	1	1	2	1	2	1	1	3	5	4	6	4	1	3	6	1	1	6	6
70	Female	19	5	4	5	3	4	1	3	4	3	3	1	2	4	3	4	3	5	5	2	4	4	3	3	5	3	3	5	4	1	5	3	2	3	3	4	2	3	6	1	4	1	1	3	3	6	3	3
71	Female	19	3	6	2	2	5	2	5	5	2	3	1	5	5	1	2	4	6	1	6	5	5	4	4	5	5	3	6	3	2	5	2	3	5	2	2	3	4	5	1	5	1	3	2	2	6	1	3
72	Female	20	6	5	5	4	3	2	4	5	5	3	5	5	5	4	2	3	4	5	3	4	5	3	3	4	3	3	5	5	1	1	4	2	5	3	2	5	6	4	3	3	1	3	4	3	4	4	3
73	Female	21	6	6	6	6	6	3	6	6	6	3	1	5	6	6	6	6	1	6	6	6	6	6	6	6	6	6	6	6	5	1	6	6	3	6	1	6	6	6	3	6	6	1	1	6	1	6	6
74	Female	19	4	6	1	5	6	5	5	5	4	3	3	5	3	5	6	6	5	6	6	4	5	6	4	6	2	4	6	4	4	3	3	6	3	4	1	4	6	5	5	3	2	3	4	5	5	2	3
75	Female	19	6	6	6	6	6	6	6	6	5	6	1	4	6	6	3	6	2	6	5	6	6	6	5	6	6	6	2	6	1	1	6	2	6	4	4	6	6	2	6	6	4	6	6	2	1	6	6
76	Female	19	4	5	5	4	2	6	6	6	4	5	1	3	6	5	3	3	4	6	3	5	5	4	2	5	4	4	5	5	1	3	3	2	6	6	2	3	6	3	2	5	1	6	5	3	2	4	5
77	Male	19	5	4	5	3	5	2	5	5	3	2	3	6	3	3	5	4	5	3	4	4	4	5	3	4	3	5	6	4	2	4	3	6	3	5	3	3	4	5	4	3	3	1	4	5	3	3	3
78	Female	19	5	6	3	5	4	4	5	5	5	3	1	2	4	1	2	2	2	5	1	5	5	3	3	3	3	3	3	3	3	3	3	3	3	3	3	3	3	3	2	5	3	3	4	1	6	3	4
79	Female	19	2	5	2	4	5	4	4	6	5	6	2	2	5	4	5	2	5	4	2	5	5	5	3	5	3	5	5	5	1	3	3	3	4	4	4	4	6	3	5	5	1	4	6	4	4	4	4
80	Female	19	2	4	5	3	6	6	4	5	6	4	1	2	5	4	4	3	3	5	6	5	4	6	5	4	4	4	6	5	2	2	4	5	5	5	4	4	5	6	5	4	3	2	3	4	5	4	1
82	Female	26	3	5	4	6	5	2	6	6	5	6	1	6	6	4	4	2	6	5	1	5	5	5	5	6	6	6	5	5	2	4	6	5	6	5	5	5	6	4	5	6	1	4	6	4	5	3	6
84	Female	19	4	5	5	5	3	2	2	4	5	6	1	3	6	2	3	5	3	4	6	5	5	6	4	4	3	5	2	5	1	1	3	1	4	4	1	4	6	3	5	3	2	1	3	2	3	3	5
85	Female	22	3	2	4	6	4	1	5	5	6	6	1	6	6	5	5	4	2	6	3	5	6	6	6	4	4	3	4	5	3	2	5	6	4	3	6	5	6	4	5	6	1	1	6	5	5	4	6
86	Female	19	3	2	3	3	3	3	3	5	4	3	1	3	3	5	5	2	6	1	1	1	6	5	2	1	1	6	6	5	1	6	3	1	4	6	5	1	6	6	5	5	2	1	5	2	5	1	3
87	Female	19	6	5	6	5	3	3	6	6	2	6	1	5	6	3	4	4	6	4	3	6	5	3	1	5	4	5	6	5	1	4	3	2	2	1	3	3	6	5	6	5	2	1	5	5	2	4	6
88	Female	21	4	5	3	4	6	3	5	6	5	5	1	2	5	4	5	3	4	4	5	5	5	6	3	5	2	5	6	4	3	3	4	6	4	4	4	3	6	4	5	4	1	2	4	5	4	3	4
89	Female	19	2	5	3	3	4	2	5	5	5	5	2	3	5	3	2	5	1	2	3	2	4	6	3	3	2	3	5	5	1	2	2	5	2	5	2	3	4	4	3	2	2	5	3	3	4	3	3
90	Female	19	3	3	3	5	3	3	2	5	3	3	1	2	4	6	5	1	3	5	1	5	3	6	4	3	5	4	6	3	1	1	3	6	3	3	2	4	6	6	6	3	1	2	4	3	6	1	3
91	Female	19	6	6	1	5	6	2	6	6	6	4	1	1	5	1	3	1	1	6	1	6	4	4	6	6	4	5	6	6	1	1	4	5	4	6	6	4	6	5	6	6	1	4	5	5	2	5	5
92	Female	19	6	6	3	6	6	2	6	6	4	4	3	3	5	4	4	2	2	5	1	6	5	6	4	6	5	6	6	6	3	2	6	6	5	6	1	4	6	4	3	6	2	3	5	5	4	4	6
93	Female	19	5	5	3	4	5	3	6	5	2	4	1	2	3	5	4	1	4	3	1	5	4	2	5	5	3	2	4	5	1	2	1	2	4	4	1	5	6	5	4	4	2	1	5	3	2	4	4
96	Female	19	5	6	3	5	6	5	5	4	5	6	1	2	4	3	5	1	2	5	1	3	4	2	6	4	6	4	6	5	2	3	4	3	4	3	3	5	6	3	5	5	1	4	5	4	5	3	4
97	Female	20	5	6	3	6	6	4	6	6	6	4	1	3	5	6	4	2	4	5	4	5	4	6	4	5	4	5	4	4	1	2	3	3	4	3	2	3	6	5	5	4	3	3	3	2	3	3	2
98	Female	19	4	6	5	6	5	2	6	6	4	5	2	5	5	5	5	4	5	5	6	6	5	6	4	5	4	5	6	6	3	3	5	5	5	6	3	6	6	5	5	5	2	5	5	4	5	4	4
99	Female	19	5	6	3	4	5	4	4	3	4	5	2	1	4	4	6	2	6	5	4	5	4	6	4	3	3	3	6	4	2	5	3	3	2	4	1	2	6	6	4	3	1	2	5	6	4	3	4
100	Female	19	5	3	6	4	5	3	6	6	6	3	1	1	3	5	5	2	6	4	6	5	3	6	3	6	6	5	6	4	1	2	3	6	2	6	6	6	6	6	4	6	1	1	3	6	6	1	1
101	Female	19	4	3	3	1	5	2	4	4	5	3	2	2	3	5	5	4	1	3	1	4	3	6	3	5	3	4	6	6	1	1	3	6	4	4	6	5	6	6	5	4	4	2	2	5	6	5	6
102	Female	19	3	6	5	6	5	4	5	6	6	6	5	6	6	6	5	6	5	6	4	6	5	4	5	6	6	5	5	6	1	1	4	4	6	5	5	5	6	4	5	4	1	2	5	5	5	5	6
103	Female	21	5	4	6	5	2	5	4	5	4	4	1	1	4	4	3	3	2	4	5	5	4	4	2	5	4	2	5	4	1	3	3	4	3	3	3	5	6	6	4	4	1	4	4	4	2	5	3
105	Female	19	3	3	2	2	5	2	5	3	2	4	1	1	4	3	4	1	3	5	1	5	3	6	3	5	2	4	5	5	2	4	5	6	3	5	3	4	6	6	3	3	2	2	3	3	5	3	3
107	Female	19	4	3	5	2	3	5	4	6	6	4	1	2	4	1	6	2	2	2	1	3	3	5	3	4	2	3	5	5	1	1	2	5	3	2	3	2	5	3	6	2	4	1	2	2	5	4	4
108	Female	19	6	5	2	6	3	3	6	5	4	6	4	2	5	4	3	2	5	5	5	6	5	2	3	3	3	4	5	6	1	2	5	4	4	5	3	4	6	3	6	5	2	3	5	5	4	5	5
109	Female	19	4	4	3	5	2	3	4	6	4	5	1	3	5	4	1	4	6	5	5	5	4	3	3	6	4	2	6	5	1	3	4	4	4	2	1	2	6	4	4	5	3	4	3	4	5	3	4
110	Female	19	4	6	4	4	6	5	6	6	6	5	5	3	5	5	3	4	1	3	5	4	4	3	4	3	5	3	5	4	1	1	3	4	5	4	1	3	6	5	5	2	1	1	3	3	2	4	4
112	Female	19	3	4	3	4	3	4	4	5	6	3	1	3	4	4	5	2	4	4	1	5	4	4	3	3	3	4	4	3	3	4	2	4	3	3	4	3	6	6	5	4	3	3	4	4	4	3	2
113	Female	19	4	5	3	6	5	4	6	6	5	5	3	5	4	5	3	4	4	6	5	6	5	6	4	6	4	6	6	5	2	2	3	5	4	5	3	3	5	6	2	4	1	3	4	4	4	3	3
114	Female	19	4	5	4	5	3	2	5	6	5	4	1	2	4	3	3	4	5	6	5	6	5	6	5	5	4	5	6	6	1	3	3	5	4	5	3	3	6	5	4	3	1	2	4	5	5	3	4
115	Female	19	3	5	5	5	6	1	5	5	4	5	1	3	5	4	3	2	5	4	3	4	5	3	5	3	4	5	4	5	2	4	4	2	4	3	4	4	6	3	1	4	3	2	4	3	3	4	4
116	Female	19	3	4	2	3	2	6	6	5	5	3	1	4	4	4	6	1	6	3	1	4	4	1	1	6	6	5	6	3	1	6	4	3	3	2	6	1	3	5	5	5	1	6	3	5	6	1	3
117	Female	19	5	6	4	4	6	3	6	5	3	4	4	3	4	4	5	3	5	5	5	5	4	5	5	4	4	6	6	5	3	2	4	3	4	5	5	5	6	5	4	5	2	3	4	5	3	3	4
119	Female	19	6	5	4	4	5	2	6	6	5	5	1	5	4	5	5	5	2	5	5	6	4	6	5	5	4	5	6	5	1	2	3	6	3	5	2	5	5	5	4	4	1	1	5	5	4	4	3
120	Female	19	3	3	1	4	4	1	5	6	5	4	2	3	4	4	6	3	3	6	5	5	5	6	4	3	5	3	5	5	2	5	3	5	3	5	5	2	3	4	3	4	2	1	3	4	6	2	2
121	Female	20	1	6	3	6	6	5	5	5	5	5	6	3	3	6	3	3	3	3	6	4	5	5	5	5	5	5	3	4	1	1	3	3	3	5	1	6	6	6	3	3	1	2	1	4	1	5	3
122	Female	19	6	6	4	4	6	6	6	4	4	4	5	3	5	5	5	5	3	5	5	4	5	5	5	4	2	4	5	5	5	5	5	4	4	4	4	4	5	5	6	6	6	5	5	5	5	4	3
123	Female	20	5	6	1	6	4	3	4	5	3	6	1	2	5	5	4	4	3	3	3	4	3	5	4	4	4	4	6	5	1	2	3	5	4	4	2	3	6	5	5	5	3	3	5	4	4	3	3
124	Female	19	3	5	2	5	5	5	6	6	5	5	1	5	5	4	4	4	5	4	2	5	5	6	4	4	4	5	5	5	2	2	4	5	3	5	2	3	6	6	5	5	1	6	6	3	4	3	4
125	Female	19	4	5	4	2	4	2	3	3	5	2	1	2	3	3	3	2	3	2	1	3	4	5	4	4	4	3	5	2	1	1	1	3	2	3	2	4	5	6	2	4	1	2	4	5	3	2	4
127	Female	19	6	5	4	5	4	4	6	6	5	6	2	3	5	5	3	2	2	3	3	3	4	6	4	6	3	5	5	6	1	2	6	3	4	3	2	3	6	5	6	5	1	2	4	4	3	3	5
128	Female	20	1	5	2	3	6	6	6	5	6	6	1	4	6	3	6	4	6	3	5	4	5	6	2	6	1	3	6	4	3	3	2	6	6	6	4	1	5	6	6	4	1	4	4	6	6	1	1
130	Female	19	4	2	2	3	1	1	3	5	2	6	1	1	5	6	6	1	6	5	1	3	3	1	4	6	4	2	5	5	1	6	5	2	1	1	2	3	2	6	2	4	1	2	6	5	3	2	4
131	Female	21	2	6	5	5	4	6	4	5	4	4	2	2	5	4	3	2	5	6	1	4	5	2	5	5	4	5	4	5	1	4	4	1	4	2	2	4	6	4	6	6	1	2	5	2	5	1	3
132	Female	19	3	4	5	3	4	1	2	4	4	2	1	3	2	6	3	2	5	4	3	3	3	5	2	2	3	2	4	2	1	4	2	3	3	1	5	3	6	4	5	2	3	1	2	4	3	2	2
133	Female	21	6	5	3	1	6	3	5	5	4	3	1	3	4	3	5	2	2	1	4	6	5	3	1	6	3	4	6	3	1	2	3	5	3	6	3	2	6	5	6	4	1	1	3	3	3	3	3
135	Female	21	3	5	4	5	5	5	6	6	5	4	1	5	5	5	5	2	3	3	2	6	4	2	3	6	4	4	6	5	1	1	2	4	5	4	1	3	6	5	6	4	1	3	5	5	4	4	3
136	Female	19	3	6	5	5	4	4	4	6	6	6	1	1	3	4	5	3	4	4	5	4	3	2	2	6	3	5	5	5	1	2	3	3	3	4	5	3	6	5	6	4	1	3	2	3	6	2	3
137	Female	19	2	6	3	6	5	5	5	5	4	5	3	5	4	6	6	5	5	5	5	5	6	4	5	4	5	4	5	5	3	4	5	5	4	4	5	5	6	5	2	6	1	4	6	5	4	4	4
138	Female	19	5	5	5	5	5	3	5	5	3	3	2	1	3	5	5	1	6	6	1	6	4	2	5	3	4	5	6	5	1	2	3	3	5	4	2	4	6	6	5	5	3	5	5	3	2	4	5
139	Female	19	5	6	4	4	3	3	4	5	4	6	1	3	5	5	5	3	5	6	1	4	4	4	4	2	4	4	5	5	1	2	3	3	3	2	3	2	6	6	5	5	4	2	5	5	5	2	3
140	Female	19	5	6	3	4	5	5	6	5	4	5	2	2	5	3	4	2	5	6	3	5	6	5	4	5	4	3	6	5	2	3	4	5	5	5	4	4	6	6	4	4	2	5	5	4	6	4	6
141	Female	19	3	4	5	6	5	4	6	6	5	6	3	3	6	3	3	3	3	5	1	5	5	4	5	3	4	3	5	6	2	3	4	5	4	5	5	4	6	5	6	5	3	2	3	4	3	4	6
143	Female	19	6	5	3	4	6	5	6	6	5	3	1	3	3	4	5	3	6	4	1	3	5	6	5	2	4	5	6	5	2	3	3	6	4	5	2	4	1	5	6	6	1	1	3	5	3	3	4
146	Female	19	6	5	4	5	6	4	6	6	4	4	2	5	4	4	3	2	5	6	4	5	4	6	4	5	4	3	6	5	1	3	4	6	4	6	2	3	5	6	3	5	2	3	4	5	5	4	5
147	Female	19	6	3	5	6	4	4	5	6	4	4	1	1	4	2	4	2	4	5	1	4	4	3	1	3	2	3	6	5	1	4	2	3	2	2	5	2	6	5	3	5	1	3	3	4	5	3	5
148	Female	19	3	3	4	4	6	6	6	5	5	5	1	2	3	4	5	1	4	5	1	4	3	3	2	5	1	3	4	4	1	2	3	2	2	6	2	2	5	4	4	3	1	2	2	4	5	3	3
149	Male	24	1	4	6	4	5	6	6	6	3	6	1	3	6	2	1	5	2	3	1	5	6	3	5	4	6	3	2	6	2	3	6	1	3	1	5	6	6	4	4	3	1	1	6	5	2	5	6
150	Female	19	5	5	4	4	3	4	5	6	4	5	3	3	4	3	3	3	3	5	5	4	3	4	3	3	4	4	4	4	1	3	3	3	3	4	2	2	6	5	4	4	2	2	4	3	3	3	3
151	Female	19	4	6	3	6	6	5	6	5	3	3	1	4	6	4	2	5	6	5	6	4	6	5	5	6	5	3	6	4	1	2	5	5	6	6	4	6	6	6	6	6	1	1	4	5	1	6	6
152	Female	19	5	5	3	5	4	3	6	5	4	5	1	2	5	4	2	2	2	5	5	5	4	5	3	4	3	3	6	5	1	2	2	3	3	5	2	5	6	5	4	5	1	1	4	2	4	5	5
153	Female	19	3	6	5	6	5	6	6	6	6	6	2	6	6	5	5	4	3	6	3	6	6	6	6	6	6	6	6	6	1	1	3	6	4	4	3	6	6	6	6	6	1	3	6	6	3	6	5
156	Female	19	4	4	5	5	3	3	3	6	4	5	1	2	5	3	3	3	4	2	1	3	4	5	5	5	3	4	5	4	1	3	4	4	3	2	4	2	5	4	6	4	1	3	4	3	4	3	3
157	Female	19	4	4	3	3	6	3	5	4	3	4	2	3	6	5	3	4	5	5	4	6	3	3	2	5	3	4	5	3	1	2	2	2	2	4	2	5	5	5	5	4	1	1	3	5	3	5	4
158	Female	19	2	6	2	5	2	6	5	5	3	4	1	4	6	5	1	2	5	4	2	5	3	5	2	6	2	5	6	6	1	4	5	5	4	2	5	2	6	6	6	5	4	2	5	5	6	2	4
159	Male	19	4	3	6	4	2	3	4	5	5	3	2	2	3	2	4	2	2	2	1	6	3	2	3	4	3	3	4	5	1	2	4	6	5	2	1	2	6	3	4	3	1	2	4	4	6	3	4
160	Female	19	4	3	2	3	5	3	5	5	3	3	1	2	3	3	3	5	5	4	5	5	3	4	3	5	2	4	5	3	1	4	2	5	2	4	2	3	5	5	4	3	2	2	3	4	5	2	3
161	Female	19	3	6	5	5	5	2	6	6	6	5	3	2	4	4	4	2	2	5	2	6	2	6	4	5	4	4	5	5	2	2	3	3	3	5	4	3	5	4	5	4	2	2	5	5	3	2	3
162	Female	19	1	6	6	6	6	5	6	6	6	6	5	2	6	6	5	2	2	6	6	6	6	3	5	5	6	6	6	6	1	2	5	4	5	5	1	3	3	5	4	6	2	4	5	5	5	4	4
163	Female	19	3	6	4	4	4	4	6	4	5	3	1	2	2	5	4	1	4	3	1	4	4	3	4	4	4	3	4	3	2	4	3	4	2	6	3	2	3	6	3	4	1	2	5	5	5	2	3
164	Female	19	3	5	4	6	4	5	5	6	4	6	2	2	6	5	5	2	4	5	1	5	5	6	3	5	4	6	6	5	3	2	2	3	4	2	2	4	6	4	6	5	2	4	6	3	6	2	3
165	Female	19	3	5	3	6	2	1	5	5	3	6	3	4	6	6	4	3	5	6	3	6	5	3	4	1	3	5	5	6	3	5	5	3	5	4	2	3	6	3	3	5	2	3	6	4	4	3	6
166	Female	21	6	6	5	6	5	6	6	6	6	6	1	3	6	6	6	2	4	5	4	6	4	4	4	5	6	5	2	6	1	2	4	2	5	3	4	5	6	6	6	6	1	5	4	2	4	4	4
167	Female	19	5	6	4	4	4	4	3	5	6	4	2	3	5	4	5	2	5	5	2	3	4	3	4	5	4	5	5	3	1	3	4	4	5	3	2	4	6	3	4	4	3	3	4	5	4	3	4
168	Female	20	5	6	3	6	6	6	6	6	6	4	4	2	2	5	5	2	6	2	1	4	6	6	5	5	5	6	6	5	2	3	4	5	1	3	1	3	6	6	6	6	1	1	6	5	5	2	4
169	Female	19	5	5	4	5	6	5	5	4	5	4	1	2	4	4	3	5	2	4	2	5	6	5	4	5	4	4	5	3	2	1	3	5	4	3	3	5	6	3	4	5	2	5	4	4	3	5	4
170	Female	20	6	4	1	3	5	2	6	6	4	4	1	3	4	5	4	1	3	2	1	6	4	6	3	6	5	6	6	4	1	1	3	6	3	1	3	1	6	6	3	3	1	1	1	6	6	1	1
171	Female	19	4	6	3	3	6	6	6	5	4	3	1	2	4	3	6	1	2	2	1	3	5	3	5	6	5	3	6	4	1	1	5	2	3	6	1	5	5	6	6	5	4	4	4	6	5	3	2
172	Female	21	6	6	5	6	5	3	5	6	4	6	1	4	5	5	5	3	2	6	4	5	5	5	5	5	4	5	6	5	1	2	5	5	4	4	2	4	6	6	4	5	3	2	5	6	5	4	4
173	Female	20	6	5	1	4	6	1	6	5	5	3	1	1	4	1	5	2	6	6	4	6	5	6	5	5	5	4	6	4	4	1	3	6	3	6	1	4	6	5	3	6	2	1	5	5	3	4	3
174	Female	45	3	6	3	4	5	6	5	4	5	5	3	4	5	4	4	3	3	4	2	4	5	5	4	5	3	4	2	4	1	2	3	3	4	4	2	4	5	3	3	5	3	4	4	5	5	3	3
175	Female	24	6	4	2	5	4	3	5	6	5	3	2	2	5	4	5	2	4	6	1	5	5	5	4	4	2	5	5	4	2	3	2	6	2	3	2	3	5	4	5	6	1	2	3	6	5	2	3
178	Female	25	5	6	3	5	6	4	6	6	5	6	1	4	5	6	5	3	3	5	5	4	4	6	4	4	4	4	6	5	2	4	3	6	3	5	2	4	6	5	4	4	2	3	4	4	5	3	4
180	Female	24	2	4	2	5	5	5	6	6	5	5	1	5	6	4	5	2	3	4	3	4	4	4	5	5	4	5	5	5	1	1	3	3	4	4	3	4	6	3	5	4	1	3	3	3	4	3	4
182	Female	23	4	4	5	5	6	3	6	5	4	4	2	5	3	5	4	3	6	6	4	4	4	6	6	3	3	3	6	5	2	3	3	4	3	3	5	2	6	2	4	4	1	2	4	4	3	3	5
183	Female	44	3	2	2	4	6	2	5	5	5	4	2	2	3	5	2	3	5	3	5	4	4	5	5	4	4	4	5	4	4	4	4	5	3	5	2	4	5	4	5	5	2	2	5	2	4	3	3
184	Female	24	3	4	2	4	4	6	4	5	4	3	2	4	6	3	3	2	5	4	1	5	5	6	4	5	4	5	5	5	1	3	3	6	4	3	3	4	5	5	6	5	3	4	5	6	4	4	2
185	Female	39	5	5	6	5	6	3	6	6	3	5	2	6	5	5	5	4	2	5	5	6	5	6	6	6	5	5	6	6	1	1	5	5	5	3	1	3	6	3	3	5	3	1	5	5	3	2	4
186	Female	23	2	4	3	2	6	4	6	6	6	3	1	3	5	2	6	2	4	2	6	6	5	5	6	6	5	4	6	5	3	1	4	5	5	4	1	4	4	6	3	2	2	1	5	5	4	4	3
187	Female	23	4	4	5	4	3	3	6	6	6	5	1	2	5	5	3	3	5	4	3	5	4	3	3	3	3	3	4	4	1	3	3	3	3	2	3	2	6	5	4	3	2	2	3	4	4	4	4
189	Female	24	3	4	5	3	5	4	5	6	6	3	1	1	3	2	5	1	5	3	1	5	3	5	1	6	2	2	5	4	1	4	3	5	2	3	5	2	6	5	6	5	2	1	2	5	6	2	3
190	Female	23	5	5	5	5	5	3	6	5	6	5	1	3	5	6	5	3	6	6	5	6	4	6	4	6	6	5	6	6	1	5	5	5	4	5	5	5	5	5	5	5	1	3	2	4	4	5	3
191	Female	23	4	5	6	6	6	2	6	5	6	6	1	2	5	4	4	4	2	3	4	3	3	6	4	4	3	3	5	5	2	2	3	6	3	5	2	3	6	4	5	3	2	3	4	3	3	4	3
192	Female	24	5	5	3	5	5	5	5	6	4	3	3	5	5	5	4	4	2	6	3	5	4	3	5	5	4	4	5	4	3	5	4	3	3	4	3	5	5	5	6	3	1	1	4	3	4	4	3
193	Female	24	4	6	5	5	5	4	6	6	5	5	4	5	5	4	4	4	4	5	5	6	5	5	5	4	6	5	5	5	4	4	4	5	4	5	3	4	5	4	3	5	3	1	6	5	3	5	4
194	Female	23	6	4	1	4	6	2	6	5	5	5	1	2	4	5	4	2	4	2	2	6	5	6	3	4	3	5	6	6	4	3	5	6	4	4	2	4	6	6	6	4	2	1	4	5	5	3	3
195	Female	23	4	6	5	5	6	3	6	6	6	5	1	4	5	4	5	3	5	5	1	5	4	6	4	3	4	4	6	5	4	5	3	6	5	6	2	2	6	5	3	5	6	1	2	5	3	3	4
196	Female	23	2	3	4	3	5	5	6	5	5	3	2	2	4	3	3	5	5	2	1	6	6	3	4	6	3	3	5	4	1	2	2	3	2	2	3	2	6	4	6	4	2	3	6	3	3	3	3
197	Female	23	3	3	5	5	4	2	4	6	6	6	2	4	5	4	4	2	3	6	1	5	4	3	3	5	5	5	5	4	1	5	4	4	3	3	2	3	6	4	5	5	4	1	4	3	5	3	4
198	Female	23	4	5	5	6	6	3	6	5	5	5	4	4	5	4	4	5	3	4	4	5	5	4	4	4	4	5	4	5	1	3	4	4	4	5	2	3	6	5	5	4	2	3	5	5	4	5	5
201	Female	24	3	6	6	6	6	3	3	4	5	6	1	2	6	3	1	6	4	6	5	5	5	6	5	6	3	4	6	6	3	2	5	6	5	5	5	4	6	1	6	6	1	3	6	5	4	5	5
203	Female	26	5	6	5	5	6	2	6	5	5	4	3	5	3	3	3	3	5	6	3	3	5	3	4	5	5	4	3	6	1	2	3	3	3	6	3	4	6	3	2	5	2	2	5	3	3	5	5
204	Female	23	5	6	3	5	5	3	6	6	3	2	3	2	3	5	3	4	5	2	1	5	3	5	4	6	4	4	6	6	4	1	1	6	4	3	1	3	5	6	5	2	3	2	5	6	6	4	3
206	Female	37	6	3	3	5	6	1	5	6	5	4	2	2	4	5	3	3	2	5	3	5	4	5	4	5	4	4	5	4	2	4	4	5	2	4	2	4	6	6	2	4	3	2	4	2	4	4	4
207	Female	24	3	6	5	3	6	2	6	6	6	3	1	3	3	3	5	1	3	5	3	3	6	6	3	5	3	3	5	5	3	1	3	3	2	3	2	3	6	6	3	3	1	1	3	3	3	2	3
208	Female	24	6	6	5	6	5	5	6	6	4	5	1	5	5	4	5	2	5	5	5	6	4	5	2	5	4	4	6	6	1	6	5	5	4	5	5	5	5	6	4	4	1	4	4	6	5	3	5
209	Female	24	3	4	6	4	6	2	6	6	5	3	1	5	3	5	5	6	2	3	5	5	6	6	5	5	3	3	5	4	2	2	3	6	3	5	2	5	5	5	2	4	2	1	5	5	4	6	5
210	Female	24	3	6	3	6	6	3	6	6	6	6	5	3	6	5	4	1	3	4	2	3	3	6	4	4	4	6	6	6	2	2	6	6	2	3	3	3	6	6	6	6	1	2	6	5	4	6	6
212	Female	23	6	6	3	3	6	2	5	6	6	4	1	2	4	4	5	3	5	3	6	6	6	6	6	6	2	3	6	5	2	1	6	6	3	6	5	6	6	4	4	6	1	1	5	6	6	6	2
213	Female	24	3	4	5	3	3	3	5	6	3	4	1	2	4	4	3	2	5	4	3	3	4	3	3	5	3	3	3	4	1	3	3	3	4	2	2	4	6	6	5	5	1	3	3	4	5	3	4
215	Female	24	5	5	4	2	3	2	5	6	4	1	1	2	1	5	3	1	2	2	1	3	3	5	3	5	2	3	5	1	1	2	1	5	2	1	5	4	1	6	1	3	2	1	4	5	5	5	1
216	Female	27	1	5	4	5	5	4	6	4	4	5	4	5	5	5	3	6	3	3	1	3	5	4	4	3	2	5	5	5	3	2	3	5	2	3	2	5	6	5	3	5	2	2	5	3	2	5	3
217	Female	24	4	5	3	3	6	4	4	3	3	4	1	2	4	3	3	3	3	4	3	4	5	4	5	5	3	4	6	5	4	3	5	4	5	3	5	3	4	6	4	5	3	1	3	3	6	4	3
218	Female	24	4	5	3	3	5	3	5	5	3	3	1	2	5	4	5	2	6	5	4	5	3	4	4	3	4	3	5	5	3	4	2	5	4	5	6	2	4	5	2	5	2	3	2	4	5	3	5
219	Female	24	4	3	2	4	4	3	5	6	2	4	2	2	4	5	6	4	4	4	3	4	3	6	5	5	3	5	6	4	4	3	2	6	2	4	5	4	6	6	4	4	2	1	3	5	5	2	3
220	Female	26	2	4	3	5	6	2	6	5	6	5	1	4	5	6	4	1	3	5	2	4	3	6	3	5	5	5	5	4	1	4	2	1	5	3	1	3	6	6	5	4	1	3	2	5	3	4	3
221	Female	35	2	4	4	5	3	4	4	5	4	5	1	5	6	5	2	4	2	4	5	5	5	2	2	5	4	5	5	5	2	2	5	4	4	3	2	3	6	2	5	5	2	2	5	2	5	2	4
223	Female	50	3	5	5	5	6	4	6	6	5	5	3	5	5	5	5	5	4	4	4	4	4	6	4	5	5	3	5	5	3	4	5	5	4	5	3	4	6	5	3	5	4	4	5	4	4	4	4
224	Female	23	2	6	5	5	6	5	6	6	5	6	1	4	6	4	5	5	5	5	5	4	5	6	5	5	5	5	6	5	1	2	5	3	3	2	2	5	6	3	5	5	1	4	5	3	2	5	5
225	Female	23	1	3	6	5	6	3	6	6	5	4	1	4	4	6	5	3	3	6	1	4	2	5	3	6	4	4	6	5	2	2	3	6	3	3	2	3	6	3	3	4	3	1	2	3	5	3	3
226	Female	23	4	3	5	6	6	3	5	5	3	4	1	1	3	4	4	2	1	4	3	5	5	6	5	6	5	5	6	6	1	1	2	5	1	3	5	4	4	5	3	4	1	1	6	6	5	4	3
227	Female	24	3	6	5	4	6	5	5	6	6	5	1	5	5	2	1	6	1	5	2	5	5	4	5	5	4	5	4	5	1	1	5	5	5	3	1	5	6	5	6	6	2	1	5	5	2	5	5
228	Female	24	6	6	4	4	5	3	6	6	5	4	3	5	4	3	5	5	3	5	3	5	5	5	5	5	5	5	5	4	2	2	2	5	4	5	2	5	5	5	4	5	4	3	4	5	4	5	4
229	Female	25	3	5	4	5	5	5	5	4	5	5	3	5	6	4	4	5	2	3	3	5	3	2	5	6	4	5	6	5	1	1	3	3	4	4	3	5	6	4	6	5	4	4	5	3	2	5	5
230	Female	23	5	4	3	4	5	6	5	5	4	4	1	3	5	6	5	2	6	2	1	5	4	6	3	5	6	4	6	5	1	5	3	6	4	2	3	4	6	4	6	4	2	5	4	4	5	3	2
231	Female	25	3	5	4	5	6	3	6	5	4	4	3	4	4	4	5	2	5	3	1	4	2	5	4	2	4	4	5	4	2	4	3	5	3	4	3	5	3	5	2	6	3	1	5	5	4	4	2
234	Female	30	3	5	5	4	6	3	5	5	4	4	1	5	5	4	3	4	5	5	3	4	5	4	4	3	4	4	4	4	1	3	4	3	3	2	3	5	5	3	4	4	2	4	5	3	4	5	4
236	Female	23	4	5	4	4	4	3	4	5	4	3	1	3	3	4	4	2	4	3	5	4	4	5	4	4	4	5	4	4	2	3	4	5	2	4	3	4	6	5	4	5	3	1	6	5	5	4	4
237	Female	24	6	5	3	5	5	4	6	6	4	4	2	5	3	4	4	2	6	5	3	6	5	6	5	6	5	6	6	5	1	2	2	4	2	2	4	5	6	5	5	6	1	1	4	3	5	3	3
238	Female	25	2	6	5	5	6	6	6	6	6	6	1	2	5	6	6	1	6	6	1	5	4	2	5	1	5	5	6	6	1	6	2	5	4	2	6	5	6	4	6	6	1	5	6	4	6	2	3
239	Female	23	6	5	4	5	3	3	4	6	4	6	2	2	5	4	5	1	4	5	4	5	4	6	5	6	4	4	6	5	1	4	5	6	5	3	3	6	6	6	3	4	2	1	5	5	5	4	5
240	Female	24	5	5	4	3	3	5	5	5	5	3	1	4	3	3	3	2	5	1	1	3	3	5	4	4	4	4	5	3	1	3	2	4	4	3	3	2	6	4	4	5	3	1	3	3	3	3	4
241	Female	23	5	4	3	3	5	2	5	6	3	3	3	2	3	4	5	2	5	3	4	5	5	5	3	3	3	4	5	4	2	5	3	5	2	4	4	2	3	5	3	4	2	3	3	5	5	2	3
244	Female	23	3	5	4	4	6	3	5	4	3	3	2	4	3	3	4	5	4	3	3	4	5	5	4	4	4	4	5	3	2	3	3	5	3	3	3	4	4	4	3	5	3	3	4	5	3	4	3
245	Female	24	2	5	3	4	4	2	2	5	5	6	2	5	5	3	3	2	2	4	1	3	3	2	3	2	4	4	4	5	1	6	4	4	3	5	5	3	6	3	3	3	2	1	4	2	3	2	4
246	Female	23	5	5	6	4	5	1	5	6	4	3	1	5	4	3	1	5	5	3	2	4	5	1	2	5	4	5	6	4	1	3	2	1	1	2	6	2	6	6	5	5	1	2	5	4	2	4	5
247	Female	23	4	5	4	5	6	4	5	6	5	4	2	2	4	5	5	4	5	4	3	5	5	6	4	5	5	5	5	5	2	2	2	5	3	5	2	3	6	5	5	5	2	3	5	4	2	3	4
248	Female	23	2	6	5	6	6	5	6	5	6	6	3	1	5	6	6	4	6	6	5	6	6	6	5	6	6	4	6	6	1	1	3	6	5	1	1	6	6	2	6	6	1	1	2	6	1	6	6
249	Female	23	3	4	4	5	5	3	5	5	5	5	3	4	5	5	4	4	4	4	3	4	3	3	4	4	3	4	3	4	2	2	2	5	3	4	3	4	5	3	5	4	3	2	4	4	3	3	3
250	Female	24	5	5	4	5	6	3	6	6	5	5	2	2	5	5	4	3	5	3	5	5	5	5	5	5	5	5	6	5	2	5	4	6	5	6	5	5	5	4	4	5	2	1	4	4	5	5	4
251	Female	24	5	4	2	4	4	2	5	5	2	3	1	3	5	5	4	2	5	5	2	4	2	3	2	3	3	4	4	3	1	3	3	2	2	3	3	3	5	3	4	4	2	1	4	2	3	2	3
252	Female	23	6	5	6	5	6	3	6	6	4	4	1	2	5	1	2	1	2	6	1	3	4	5	3	5	5	6	6	5	1	3	3	6	4	3	2	5	5	4	5	5	1	2	5	3	2	5	5
253	Female	23	4	5	5	5	5	3	5	5	5	5	2	2	5	3	4	4	4	5	3	3	5	5	5	5	3	3	5	5	2	3	5	5	4	5	2	5	6	3	4	4	2	2	4	4	2	5	5
254	Female	25	5	5	5	5	5	3	5	6	4	3	1	2	4	3	5	2	4	6	2	5	4	5	5	4	4	4	6	3	2	2	3	4	4	4	2	2	2	5	3	5	3	2	5	5	5	2	2
256	Female	23	5	4	2	3	5	3	6	6	5	4	3	3	4	4	6	3	5	4	1	4	4	5	4	4	3	4	6	4	1	4	2	4	2	6	2	3	6	3	3	4	3	1	4	3	6	2	3
257	Female	24	5	5	4	4	6	4	6	6	4	4	2	3	4	3	3	4	4	5	5	5	4	5	4	5	4	4	6	5	3	2	3	5	4	4	2	3	4	5	5	4	2	2	3	4	4	4	3
261	Female	23	4	5	6	6	5	6	5	6	5	4	6	3	4	6	5	4	5	3	2	5	5	5	5	3	4	4	6	5	1	3	5	3	5	4	4	5	6	4	6	5	2	3	4	3	2	5	4
263	Female	24	6	4	4	3	6	5	5	6	5	4	1	4	3	5	3	4	3	1	5	4	3	6	4	4	3	4	6	4	1	2	3	6	4	6	3	6	6	4	5	5	1	1	1	6	3	5	3
264	Female	24	3	4	2	3	4	3	4	5	4	3	2	2	2	4	4	4	4	3	3	4	2	4	3	4	3	4	4	3	3	4	3	5	2	5	3	3	2	5	4	2	3	1	3	5	5	2	2
265	Female	23	4	2	4	3	2	4	3	6	4	3	2	2	5	3	4	3	5	5	2	4	3	5	4	5	3	4	4	3	1	2	3	4	3	2	1	5	5	5	2	3	1	3	4	4	4	2	4
266	Female	24	6	5	4	4	6	4	6	6	5	4	1	4	4	5	4	5	5	3	2	3	4	6	2	5	4	3	5	2	3	1	2	5	1	4	2	3	5	4	3	5	2	1	5	5	5	4	3
267	Female	23	2	6	4	5	5	2	5	5	5	6	1	1	5	4	6	1	5	5	3	5	5	6	4	4	5	5	5	6	1	3	6	1	3	4	3	3	6	4	2	6	2	3	5	4	6	4	4
268	Female	24	3	5	6	5	5	2	5	5	4	5	2	4	5	5	3	3	3	3	5	4	3	4	5	5	3	3	5	4	3	2	3	5	5	4	5	5	5	3	5	5	3	2	5	3	3	5	4
269	Female	27	4	5	3	5	5	3	4	6	3	4	2	2	4	4	3	4	5	4	5	4	4	3	3	5	3	5	5	5	3	2	2	4	2	3	1	3	4	3	5	4	2	3	3	4	4	3	3
270	Female	23	5	6	3	3	4	5	6	6	3	3	1	2	3	5	4	2	5	3	4	2	5	6	5	4	2	4	6	5	1	3	3	6	1	5	4	5	4	6	1	6	1	5	4	6	5	2	2
271	Female	23	3	1	6	5	2	3	5	6	5	5	1	4	6	5	2	2	6	5	6	5	5	3	5	6	5	4	3	4	2	6	5	2	4	2	4	4	6	4	6	5	2	4	6	2	4	5	5
272	Female	23	2	5	5	5	6	6	6	6	5	6	1	5	6	5	3	2	5	2	1	5	4	6	4	4	4	4	5	3	2	1	3	5	3	2	1	2	6	5	5	5	1	4	3	4	3	3	3
273	Female	23	4	6	3	4	4	3	5	6	5	5	2	2	4	5	6	2	5	5	2	5	5	5	5	5	5	4	3	4	2	3	3	2	2	2	2	6	6	6	3	4	2	3	5	5	5	2	4
274	Female	24	5	5	4	3	4	3	4	4	3	4	3	4	3	3	3	4	3	4	2	2	3	4	4	4	3	3	4	4	1	2	3	4	4	3	5	4	4	5	3	3	3	2	2	4	3	3	3
275	Female	24	5	6	5	4	6	3	6	6	5	3	1	3	3	4	4	3	4	2	5	4	4	6	5	5	4	6	6	5	1	2	3	6	3	6	3	2	5	6	6	6	1	1	5	5	6	2	3
276	Female	23	6	5	4	4	4	4	4	6	5	4	2	3	4	4	5	2	6	6	2	4	5	4	5	2	2	3	6	4	2	6	5	6	4	6	6	4	6	4	2	3	4	6	6	3	3	3	3
277	Female	23	5	5	3	4	6	4	5	5	5	5	1	1	5	1	2	1	2	4	1	4	5	5	5	5	5	4	5	4	1	3	4	3	3	4	5	5	6	5	5	5	2	2	5	4	2	3	4
278	Female	25	5	4	5	4	3	3	4	3	4	4	1	5	5	3	4	2	3	2	1	4	3	3	3	4	2	4	4	4	1	3	2	5	2	2	2	1	6	4	6	4	1	2	5	4	6	2	3
279	Female	26	4	5	5	3	5	1	5	5	5	4	1	3	5	4	4	1	4	2	1	2	4	3	4	3	4	3	5	3	2	3	2	6	2	2	4	4	5	5	4	4	2	2	4	5	3	4	2
280	Female	24	4	5	5	4	3	3	5	5	5	5	1	5	6	3	2	4	1	2	1	5	4	3	3	4	4	5	4	4	2	2	3	3	5	3	2	3	6	3	3	4	2	3	5	3	2	4	5
281	Male	20	4	5	3	4	6	5	5	6	4	5	1	4	6	2	4	6	5	5	1	6	5	6	5	5	3	3	6	6	1	2	4	6	4	3	1	6	6	4	4	4	1	3	5	5	4	4	5
282	Female	20	2	5	4	3	4	5	4	5	3	4	1	4	3	4	3	2	6	3	2	5	5	5	5	5	3	3	4	4	1	2	3	5	2	3	2	3	6	4	4	4	2	4	4	4	5	2	3
284	Female	21	4	5	4	5	5	5	5	6	5	4	2	2	3	4	4	3	2	6	1	5	4	5	4	6	5	6	5	4	3	3	2	4	3	4	5	4	6	4	6	5	1	6	5	5	5	3	4
285	Male	19	4	5	2	4	5	4	3	4	2	5	1	4	3	5	1	5	5	2	1	3	3	5	3	5	3	2	5	6	1	1	5	2	4	2	2	1	6	4	4	5	1	2	2	3	5	2	4
287	Male	20	3	4	5	3	5	4	5	5	5	4	1	3	4	4	2	3	2	4	1	3	5	3	4	4	4	3	5	5	1	2	4	2	4	2	5	5	6	5	5	5	2	3	2	5	4	5	5
289	Male	20	5	6	6	6	6	6	6	6	6	6	2	6	6	2	2	6	5	6	4	6	6	1	6	6	6	6	1	6	1	1	6	3	6	6	1	6	6	6	6	6	3	3	6	2	1	6	6
290	Female	20	4	5	6	3	5	4	4	5	5	5	2	3	5	4	5	3	4	3	1	5	6	5	3	6	3	4	5	4	2	5	4	4	5	5	3	2	6	5	4	6	2	1	6	5	5	4	4
291	Female	19	4	5	5	5	3	4	4	5	5	5	2	3	5	4	3	3	5	4	2	5	4	4	3	2	4	5	3	5	1	4	3	2	4	2	6	3	6	2	5	5	2	3	5	3	5	4	5
292	Male	19	1	6	2	4	4	1	3	4	5	3	2	2	3	5	5	2	2	3	2	4	5	4	2	5	3	3	5	4	1	1	5	2	2	2	1	2	6	5	5	6	1	2	4	2	2	3	5
293	Female	19	4	5	4	2	3	2	4	3	5	3	1	1	6	3	6	4	5	1	1	3	3	6	1	2	3	2	4	5	1	3	3	5	4	2	5	2	5	6	5	5	1	2	2	5	5	1	5
294	Female	19	3	5	5	5	3	3	3	3	4	3	2	3	4	4	3	3	5	4	3	5	4	5	4	4	4	4	4	4	4	5	4	2	4	3	2	5	5	4	3	3	2	2	2	2	2	3	4
296	Female	20	3	6	4	3	6	1	6	5	2	3	1	3	3	5	5	3	5	4	5	4	5	5	4	3	3	3	5	4	2	3	2	2	3	4	3	3	5	5	2	4	2	1	3	5	4	3	3
297	Female	19	4	3	4	2	4	4	4	5	5	4	1	5	3	5	3	3	5	2	1	4	3	3	5	5	4	3	5	3	1	2	2	5	2	3	4	4	2	3	4	3	3	3	3	4	4	4	3
298	Male	21	4	6	6	2	6	4	6	5	6	2	2	5	2	6	4	5	5	3	2	4	5	5	6	5	5	2	3	1	1	5	1	6	1	6	3	4	2	6	6	6	4	6	5	5	2	6	2
301	Female	20	3	5	3	5	6	4	6	6	4	6	1	2	5	3	6	2	2	5	6	6	4	6	4	5	2	3	6	5	1	1	4	6	4	2	4	3	6	5	6	5	2	2	2	6	5	2	3
302	Male	21	3	6	3	4	4	6	5	5	5	6	1	3	6	3	5	5	6	6	1	6	4	6	4	4	3	3	5	5	1	1	2	4	5	2	4	5	6	6	6	6	1	6	6	5	3	3	5
309	Female	20	4	5	3	3	5	4	6	4	5	5	2	3	6	3	5	5	2	4	2	4	4	5	4	6	4	4	5	6	1	1	5	3	4	5	2	4	5	4	5	5	1	2	4	4	4	4	4
310	Male	19	6	5	6	4	6	1	6	6	5	5	1	5	5	3	6	2	5	6	5	4	4	3	2	5	6	6	6	5	1	5	5	3	2	6	1	2	6	6	6	4	2	1	4	5	6	1	3
312	Female	20	5	4	3	3	5	2	3	4	3	4	2	3	4	4	3	3	4	4	3	4	4	5	3	4	3	4	5	4	2	1	4	3	4	4	2	3	5	5	4	4	4	4	5	5	3	2	4
316	Male	20	5	6	3	2	5	3	6	5	5	5	2	2	5	2	2	3	2	5	5	5	6	5	3	5	5	3	6	5	1	1	3	6	5	5	5	5	4	4	5	5	1	3	5	5	4	5	4
317	Female	29	3	5	3	5	5	5	6	6	5	4	2	3	5	5	4	3	4	4	1	5	4	6	5	5	4	4	5	5	2	3	4	4	4	5	2	4	6	5	5	6	1	2	5	5	4	4	3
318	Male	19	4	5	1	5	6	6	3	6	4	6	1	2	6	2	5	6	3	5	3	5	5	3	4	5	5	5	6	6	3	5	6	2	6	4	4	4	6	2	6	5	1	4	6	4	6	4	5
319	Female	21	5	4	2	5	4	3	4	4	3	3	1	4	5	3	4	3	5	3	4	4	4	5	3	4	3	4	5	5	2	5	3	6	4	3	3	4	6	4	4	5	1	2	4	5	4	2	4
320	Female	19	1	5	5	6	3	6	4	5	5	6	1	3	5	3	2	3	5	6	1	5	4	3	3	6	4	3	3	5	1	6	6	3	5	2	2	3	5	6	5	3	1	4	6	3	4	3	5
321	Female	19	5	4	2	5	4	3	4	4	2	3	1	4	5	3	4	3	5	3	4	4	4	5	3	4	3	4	5	5	2	5	3	6	4	3	3	4	6	4	4	5	1	2	4	5	4	2	4
322	Female	20	4	5	4	6	4	4	6	5	4	6	1	2	4	4	4	1	1	6	1	6	3	3	4	4	6	5	5	6	1	1	3	3	3	2	1	6	6	3	6	6	1	1	3	3	3	2	3
323	Male	19	3	6	5	4	5	2	5	5	4	4	1	6	5	2	1	3	1	3	5	5	6	6	6	4	6	4	6	6	2	4	6	6	4	6	1	6	2	5	4	6	2	6	3	5	1	4	4
326	Female	19	5	4	6	4	2	3	6	4	6	4	1	3	6	4	4	4	3	5	1	6	5	6	4	3	5	3	5	4	1	2	4	5	3	6	5	6	6	6	6	6	1	3	6	6	2	5	5
327	Female	19	5	5	4	4	6	5	6	6	5	6	1	1	6	5	6	3	2	2	3	1	4	6	2	6	4	2	6	6	1	2	5	6	4	6	3	2	6	4	6	6	1	3	5	6	4	2	4
328	Female	20	5	6	3	5	4	2	5	6	3	6	1	2	6	6	4	4	4	2	3	5	6	5	5	4	3	4	5	5	1	4	5	4	4	5	2	4	6	6	3	6	1	3	5	5	4	5	6
329	Female	20	2	4	5	4	4	6	5	6	5	4	1	2	6	6	4	4	3	6	1	6	5	1	5	5	5	5	5	4	1	2	2	2	4	2	4	5	6	5	6	2	1	6	3	4	3	4	4
331	Female	20	5	4	3	5	6	3	6	6	5	5	3	3	5	3	3	3	4	5	1	5	4	6	4	3	4	3	4	3	1	4	4	3	3	3	3	5	6	6	5	3	1	2	5	4	4	4	4
332	Female	20	5	5	3	5	4	4	4	4	5	4	3	2	3	4	6	4	3	3	3	4	5	3	3	4	3	3	4	3	2	2	2	4	3	3	2	4	3	4	4	6	3	4	3	4	3	3	3
336	Female	19	5	6	4	6	6	2	5	5	2	1	2	1	3	3	4	2	4	5	5	5	5	6	3	6	3	4	6	5	2	5	2	6	3	2	2	2	5	6	2	5	2	1	6	6	3	5	2
337	Female	20	6	5	1	6	6	1	6	6	4	6	1	1	6	6	5	1	6	6	3	6	6	6	6	3	6	6	6	6	1	1	3	6	6	6	1	1	6	6	6	6	1	1	1	6	6	1	1
344	Female	19	4	5	1	5	5	6	4	6	5	4	2	1	4	3	2	1	5	6	4	5	5	4	4	4	4	5	5	5	2	2	4	2	2	5	2	3	6	6	5	5	1	4	5	3	4	2	2
347	Female	22	4	6	6	6	6	1	4	6	5	5	2	4	6	5	1	3	4	5	6	6	5	6	4	5	6	6	3	5	1	1	3	5	5	4	5	6	6	1	5	6	1	2	5	3	6	5	5
348	Male	22	3	5	4	2	4	5	4	4	4	3	2	3	4	5	4	2	4	5	1	4	4	3	5	4	4	3	4	4	1	4	3	3	3	3	4	4	5	4	3	5	3	2	5	4	4	3	3
350	Female	19	5	6	5	4	5	3	4	6	6	4	2	5	4	3	2	4	6	3	4	6	5	6	4	5	5	4	5	4	2	5	4	5	3	4	5	5	6	6	3	5	2	4	5	5	5	3	3
351	Male	19	3	5	3	2	5	4	5	4	4	2	1	5	2	2	2	1	5	5	1	4	4	6	3	4	3	3	5	2	1	3	1	5	2	3	3	4	4	4	5	4	1	4	4	6	5	3	3
352	Female	18	6	5	3	4	6	3	6	6	4	3	1	5	3	5	6	3	4	5	2	5	4	6	5	5	5	4	6	4	2	4	3	5	3	3	5	5	6	6	2	5	3	1	3	5	6	3	4
354	Male	19	4	3	2	3	4	2	5	4	5	5	1	5	4	5	5	2	3	5	5	5	4	6	3	4	3	5	6	5	2	3	3	6	3	5	2	2	6	6	5	4	1	2	3	4	5	3	5
355	Female	21	4	6	4	6	6	2	4	4	4	4	1	4	5	5	2	2	2	6	1	6	3	2	5	6	4	5	6	5	1	1	3	2	2	3	1	3	6	6	5	6	1	1	3	3	2	4	4
357	Female	22	4	6	3	6	4	3	5	5	4	3	1	5	5	3	2	4	5	4	1	3	6	6	4	5	2	4	5	5	1	4	6	4	4	6	3	6	6	5	3	5	6	3	5	5	2	4	4
358	Female	19	5	3	4	5	6	4	5	3	2	4	1	3	4	6	6	2	5	4	5	3	6	6	2	2	2	4	5	5	1	5	2	6	3	6	5	5	4	6	4	4	4	4	2	6	6	2	2
359	Female	20	6	6	2	3	3	6	6	6	6	4	1	3	3	4	5	3	5	5	1	5	4	6	2	3	5	3	5	4	1	5	2	6	2	1	6	2	5	6	4	5	2	5	5	5	6	1	3
363	Female	20	4	3	3	4	6	5	6	5	2	6	1	3	5	3	5	3	6	5	3	5	4	3	3	3	4	3	4	4	1	6	4	4	5	6	6	2	6	6	2	3	3	4	4	4	6	3	5
369	Male	19	2	6	5	3	5	5	4	6	3	6	2	6	5	2	2	5	4	6	6	4	5	3	6	2	4	5	2	5	1	3	2	2	3	2	5	5	6	6	3	5	5	4	5	2	1	6	5
370	Male	21	4	3	5	5	5	3	4	6	4	6	1	3	6	5	5	1	3	5	2	5	4	6	3	5	2	4	6	5	1	2	5	6	5	1	1	1	6	6	6	6	1	2	5	6	4	3	6
372	Male	20	3	6	3	4	2	2	4	5	3	3	3	3	3	5	4	2	4	3	3	4	4	4	3	2	4	3	4	4	3	4	3	4	3	4	1	3	5	5	4	6	3	1	4	4	5	3	3
374	Male	19	5	5	5	5	6	5	5	6	5	5	2	2	6	3	4	4	4	3	3	4	5	6	1	5	4	5	6	6	1	1	4	6	5	5	1	2	6	5	5	5	1	3	4	4	2	5	5
375	Male	19	2	5	3	4	5	4	5	5	5	5	2	3	5	4	2	1	5	6	2	4	2	6	5	2	4	5	6	6	1	5	3	6	4	5	4	5	3	5	4	5	6	2	6	5	5	3	5
376	Female	19	4	5	5	4	5	2	5	4	4	5	2	5	5	5	2	5	3	5	5	6	5	5	2	5	3	4	6	6	1	1	4	2	3	4	1	2	6	5	5	6	1	2	6	2	2	4	4
378	Female	20	4	5	2	6	4	4	6	6	5	5	1	3	5	5	4	4	2	5	2	5	3	5	4	5	4	5	5	6	1	2	2	3	4	3	2	5	6	5	6	4	2	2	5	5	3	4	5
379	Female	19	4	4	5	3	5	2	5	5	4	5	2	5	5	4	4	3	5	5	2	4	4	6	3	4	3	3	5	5	1	3	3	4	5	3	5	3	6	6	2	4	2	1	4	3	4	3	5
381	Female	20	2	5	5	5	5	3	4	4	3	6	1	2	6	4	4	2	5	5	1	3	4	5	3	3	5	4	5	6	1	4	5	4	4	2	2	4	6	5	2	5	1	1	6	2	5	2	5
384	Female	19	5	6	3	3	6	4	6	6	2	4	2	1	3	2	3	1	5	6	4	5	2	5	5	6	5	3	6	5	3	5	4	6	2	6	2	6	4	5	5	4	2	2	5	5	2	5	3
385	Female	22	5	6	5	4	3	2	4	5	4	5	6	2	5	1	1	1	6	4	1	4	5	3	5	3	5	4	5	5	2	3	4	4	4	1	3	5	6	4	2	3	3	1	5	3	2	4	5
386	Female	20	5	5	1	4	6	4	6	6	5	6	1	4	6	5	6	2	5	3	3	5	6	6	1	4	5	5	6	6	1	3	5	6	5	6	1	1	6	6	1	6	1	1	6	6	6	2	4
388	Female	20	3	5	1	4	4	1	4	5	4	6	1	1	6	5	6	2	6	6	1	2	3	6	3	3	4	4	6	5	1	5	5	5	5	1	5	4	6	5	5	5	1	1	3	3	6	1	6
389	Female	19	5	5	2	3	4	4	4	5	4	3	1	4	3	4	6	4	4	3	5	4	5	6	5	4	3	3	5	3	2	4	3	5	3	4	6	5	6	6	4	5	2	1	4	5	4	3	3
390	Female	21	6	3	3	1	6	5	5	6	3	2	1	2	2	4	6	3	6	1	6	6	4	6	4	4	5	5	6	3	1	5	6	4	3	5	6	6	6	6	5	5	1	3	6	4	6	1	1
391	Female	19	5	6	5	5	5	5	6	6	6	6	1	4	6	5	5	4	6	5	5	4	5	4	5	4	5	5	5	5	4	4	3	5	5	6	6	6	6	4	4	6	4	5	5	4	5	4	5
392	Male	20	4	6	3	1	4	2	6	6	5	2	1	5	4	4	3	5	3	1	1	5	5	6	2	3	2	5	4	2	1	2	3	4	4	6	4	2	5	5	3	3	1	2	3	5	2	5	5
394	Female	19	2	5	6	5	2	5	2	5	4	6	2	2	6	3	2	1	4	3	4	4	5	6	2	5	4	4	5	5	1	4	4	5	6	1	5	4	6	2	5	3	1	4	5	3	4	2	6
395	Female	20	5	5	3	4	2	6	4	5	6	5	1	1	6	4	2	2	3	3	1	5	4	2	2	5	3	4	3	6	1	2	2	2	3	2	5	2	6	2	4	5	2	4	5	2	5	2	3
397	Female	20	5	5	4	5	3	5	6	6	6	6	6	4	6	3	1	5	5	4	1	5	6	3	5	3	4	4	3	5	1	2	2	3	3	3	1	6	5	6	6	6	1	6	6	4	2	6	3
398	Female	20	2	4	5	3	3	4	6	5	6	5	5	2	3	4	5	2	5	5	1	5	2	5	4	3	5	3	5	4	2	3	4	5	2	4	2	4	5	5	5	5	2	2	5	5	5	3	4
402	Female	43	3	5	6	5	5	4	6	5	5	5	2	4	6	1	2	2	4	5	5	5	4	4	4	6	4	4	4	5	2	1	3	5	4	1	1	4	6	4	6	4	4	1	4	4	4	4	5
406	Male	53	3	5	4	5	4	5	5	5	3	4	1	3	5	2	3	5	5	5	5	4	4	4	4	4	4	5	5	6	1	3	4	5	5	2	4	4	5	4	5	4	1	4	4	4	2	5	5
410	Female	19	4	4	5	6	4	5	6	6	6	5	1	3	4	5	3	3	4	4	1	4	5	3	3	5	6	6	5	6	2	4	3	2	3	5	3	2	5	6	6	5	1	1	5	4	5	2	2
411	Female	19	4	5	3	3	3	5	6	6	5	4	1	2	6	3	4	3	2	4	1	3	5	4	2	6	5	3	5	6	1	1	3	3	4	3	2	1	5	3	5	3	1	3	3	4	5	2	3
418	Female	19	3	6	2	6	6	3	5	4	4	5	1	4	5	4	2	4	4	4	2	5	4	2	3	3	3	4	6	6	2	2	5	3	5	4	4	3	4	6	5	4	1	2	6	4	3	3	4
419	Female	20	1	5	5	5	5	2	4	5	5	5	1	4	5	6	3	3	4	5	2	5	4	2	5	5	4	4	6	5	2	1	4	5	2	4	2	4	5	5	2	3	2	2	5	4	4	3	3
421	Female	20	5	2	2	4	4	4	5	5	4	6	2	2	5	3	5	2	5	3	1	5	4	2	5	5	5	2	5	6	1	2	3	3	5	4	4	4	6	4	4	4	1	3	4	4	5	3	4
422	Male	19	5	6	6	1	6	6	6	2	4	2	1	6	3	6	5	6	6	1	6	3	6	4	5	5	4	3	6	2	1	3	1	6	4	2	5	6	4	5	2	4	1	6	1	6	2	6	1
425	Male	20	1	6	3	1	4	2	5	1	3	1	1	6	1	3	3	5	6	1	5	1	5	5	5	4	1	1	6	1	2	5	1	6	1	4	6	3	1	6	1	3	1	1	2	4	3	3	1
428	Male	42	3	1	5	1	2	6	5	6	6	4	1	6	5	4	1	5	5	6	1	6	5	1	5	1	5	1	6	5	1	2	5	5	5	1	6	1	5	1	6	1	1	2	5	1	5	5	5
430	Male	21	6	3	6	5	6	3	6	6	5	2	1	3	3	3	1	3	6	5	6	3	5	6	3	3	2	6	6	3	3	5	1	6	3	6	4	1	6	6	4	4	1	1	3	6	3	5	2
436	Female	45	3	5	5	5	4	2	5	6	5	6	1	5	6	4	4	5	4	5	3	5	5	4	4	5	4	4	5	6	1	2	4	5	4	3	4	2	6	4	4	6	1	2	4	4	4	5	5
438	Male	32	4	5	5	3	6	5	5	5	5	4	1	5	4	3	2	3	4	2	1	2	5	6	4	4	3	3	4	4	2	4	3	5	4	5	3	4	4	5	4	3	3	4	2	3	5	4	3
[truncated: 297 more columns]
