# Supplementary material for: The Cross-Cultural Competence Inventory: Validity and psychometric properties of the Polish adaptation
Source: PLoS One. 2019 Mar 7;14(3):e0212730. doi: 10.1371/journal.pone.0212730 (PMC6405162; doi:10.1371/journal.pone.0212730)
Supplement: S1 Dataset — (ZIP) [file pone.0212730.s002.zip › Data_/_Study_2b_Non-professionals_vs_professionals_data_set.xlsx]

## Sheet: Study_2_Non-professionals_vs_pr
Id	Group	Culural Adaptability_CCCI_1	Determination_CCCI_1	Tolerance_CCCI_1	Self-Presentation_CCCI_1	Mission Focus_CCCI_1	Engagement_CCCI_1	Lie_CCCI_1	General_CCCI_1
1	Non-Professionals	87	16	36	13	38	52	6	242
2	Non-Professionals	74	22	26	12	31	40	13	205
3	Non-Professionals	72	25	38	15	33	48	14	231
4	Non-Professionals	85	22	20	14	39	37	14	217
5	Non-Professionals	98	29	26	8	32	42	8	235
7	Non-Professionals	87	25	22	7	29	48	9	218
10	Non-Professionals	95	25	18	7	38	58	14	241
11	Non-Professionals	91	22	21	13	35	47	13	229
12	Non-Professionals	88	35	36	20	38	44	11	261
13	Non-Professionals	75	22	32	5	28	41	15	203
15	Non-Professionals	84	23	36	4	34	43	13	224
16	Non-Professionals	93	26	19	6	42	52	8	238
17	Non-Professionals	80	29	40	9	33	39	9	230
19	Non-Professionals	67	16	29	12	30	44	8	198
20	Non-Professionals	73	14	22	15	30	37	8	191
21	Non-Professionals	74	22	25	14	28	45	11	208
23	Non-Professionals	78	21	27	13	30	46	10	215
25	Non-Professionals	93	26	33	11	32	50	5	245
26	Non-Professionals	86	19	44	15	28	47	5	239
27	Non-Professionals	91	11	23	19	26	32	9	202
28	Non-Professionals	72	25	30	12	28	29	9	196
29	Non-Professionals	81	19	40	11	37	43	12	231
30	Non-Professionals	85	29	31	20	32	36	9	233
32	Non-Professionals	92	24	29	17	27	44	6	233
33	Non-Professionals	70	26	33	20	29	40	11	218
34	Non-Professionals	88	26	16	13	39	59	9	241
35	Non-Professionals	83	20	26	12	27	42	11	210
36	Non-Professionals	98	15	24	19	29	39	8	224
37	Non-Professionals	80	24	38	13	30	45	14	230
38	Non-Professionals	85	16	33	11	30	38	5	213
39	Non-Professionals	84	28	37	20	36	54	11	259
40	Non-Professionals	92	25	25	12	37	52	5	243
42	Non-Professionals	73	25	23	8	32	41	10	202
43	Non-Professionals	81	33	31	13	31	44	14	233
44	Non-Professionals	70	26	25	15	22	31	8	189
45	Non-Professionals	81	17	13	10	30	30	13	181
46	Non-Professionals	76	22	31	21	32	34	10	216
47	Non-Professionals	75	23	22	20	26	44	9	210
48	Non-Professionals	94	32	34	14	32	48	10	254
49	Non-Professionals	86	24	30	16	29	48	14	233
50	Non-Professionals	100	32	26	4	39	52	14	253
51	Non-Professionals	90	24	40	14	33	45	9	246
52	Non-Professionals	63	18	21	8	33	43	11	186
53	Non-Professionals	65	21	27	23	28	44	7	208
54	Non-Professionals	99	26	14	11	34	55	10	239
55	Non-Professionals	74	28	40	11	28	44	12	225
56	Non-Professionals	86	27	27	4	36	53	11	233
57	Non-Professionals	81	30	18	11	32	50	14	222
58	Non-Professionals	69	24	43	14	31	48	10	229
59	Non-Professionals	89	23	43	13	35	55	5	258
60	Non-Professionals	82	18	26	13	37	42	9	218
61	Non-Professionals	79	18	22	4	38	47	10	208
62	Non-Professionals	68	19	28	7	26	37	5	185
63	Non-Professionals	67	19	31	6	23	38	10	184
64	Non-Professionals	70	22	31	6	30	42	12	201
65	Non-Professionals	69	26	40	12	27	44	11	218
66	Non-Professionals	73	15	33	10	26	38	7	195
67	Non-Professionals	71	25	19	18	32	44	9	209
68	Non-Professionals	93	27	37	21	29	41	6	248
69	Non-Professionals	75	25	59	8	32	55	6	254
70	Non-Professionals	64	19	32	17	26	26	7	184
71	Non-Professionals	66	18	38	14	35	30	11	201
72	Non-Professionals	82	26	36	12	30	36	12	222
75	Non-Professionals	108	40	41	10	42	64	13	305
76	Non-Professionals	94	31	39	11	34	44	7	253
77	Non-Professionals	63	27	21	17	28	36	15	192
78	Non-Professionals	67	18	44	11	28	34	11	202
79	Non-Professionals	87	21	34	16	31	40	8	229
80	Non-Professionals	75	22	26	12	29	46	14	210
82	Non-Professionals	105	25	27	18	38	53	7	266
84	Non-Professionals	84	24	45	7	28	39	12	227
85	Non-Professionals	100	24	28	12	31	50	9	245
86	Non-Professionals	77	18	31	18	17	34	7	195
87	Non-Professionals	88	30	39	16	33	40	10	246
88	Non-Professionals	83	20	21	15	30	39	11	208
89	Non-Professionals	66	26	31	7	27	32	11	189
90	Non-Professionals	73	11	27	7	24	45	6	187
91	Non-Professionals	91	21	23	12	37	48	8	232
92	Non-Professionals	96	22	20	6	39	46	12	229
93	Non-Professionals	74	17	35	9	34	44	7	213
96	Non-Professionals	85	18	34	10	32	49	6	228
97	Non-Professionals	78	21	31	9	32	50	11	221
99	Non-Professionals	76	16	19	13	28	35	12	187
100	Non-Professionals	71	13	14	15	33	52	11	198
101	Non-Professionals	74	20	18	14	30	47	11	203
102	Non-Professionals	101	30	31	14	39	55	14	270
103	Non-Professionals	71	29	31	11	31	41	11	214
105	Non-Professionals	70	14	28	12	31	28	8	183
107	Non-Professionals	63	20	32	9	24	34	9	182
108	Non-Professionals	92	21	31	13	32	41	15	230
109	Non-Professionals	84	23	39	15	29	39	11	229
110	Non-Professionals	77	24	30	4	30	49	14	214
112	Non-Professionals	66	21	33	15	27	43	10	205
113	Non-Professionals	82	25	26	11	32	46	12	222
114	Non-Professionals	86	19	27	14	32	42	10	220
115	Non-Professionals	84	24	39	17	29	39	10	232
116	Non-Professionals	67	17	33	24	30	41	5	212
119	Non-Professionals	80	26	17	7	35	47	13	212
120	Non-Professionals	69	14	25	14	25	40	15	187
123	Non-Professionals	82	20	25	8	30	43	10	208
124	Non-Professionals	89	26	26	14	34	50	8	239
125	Non-Professionals	55	21	29	8	28	36	5	177
127	Non-Professionals	87	22	30	7	31	46	10	223
128	Non-Professionals	74	17	16	14	28	35	11	184
130	Non-Professionals	75	17	34	16	23	40	6	205
131	Non-Professionals	88	16	47	13	33	46	7	243
132	Non-Professionals	49	21	37	20	19	37	9	183
133	Non-Professionals	63	21	22	11	32	35	8	184
135	Non-Professionals	79	24	31	6	36	49	7	225
136	Non-Professionals	78	16	34	15	32	45	11	220
137	Non-Professionals	91	29	26	20	34	46	14	246
138	Non-Professionals	80	24	28	15	32	44	8	223
139	Non-Professionals	87	18	31	12	26	43	8	217
140	Non-Professionals	89	19	22	15	35	46	10	226
141	Non-Professionals	93	25	31	14	29	44	12	236
143	Non-Professionals	69	21	20	12	29	49	6	200
146	Non-Professionals	82	24	15	12	33	42	11	208
147	Non-Professionals	79	19	31	17	26	27	5	199
148	Non-Professionals	67	17	33	11	25	37	5	190
149	Non-Professionals	94	30	47	12	37	42	6	262
150	Non-Professionals	79	23	34	10	27	43	14	216
151	Non-Professionals	92	27	22	14	40	51	14	246
152	Non-Professionals	80	19	32	7	35	42	10	215
153	Non-Professionals	102	33	23	10	42	59	10	269
156	Non-Professionals	76	22	35	15	24	45	5	217
157	Non-Professionals	68	25	32	11	34	40	9	210
158	Non-Professionals	86	14	32	17	34	43	9	226
159	Non-Professionals	75	19	38	6	26	33	8	197
160	Non-Professionals	60	17	27	13	27	37	11	181
161	Non-Professionals	75	21	30	9	32	44	12	211
163	Non-Professionals	65	15	28	13	31	49	9	201
164	Non-Professionals	90	16	33	11	33	46	11	229
165	Non-Professionals	102	22	40	14	27	42	14	247
166	Non-Professionals	95	25	31	12	40	60	8	263
167	Non-Professionals	78	22	34	11	29	45	10	219
168	Non-Professionals	81	15	18	11	33	52	9	210
169	Non-Professionals	75	30	30	9	34	44	10	222
170	Non-Professionals	69	9	24	8	30	37	7	177
171	Non-Professionals	69	19	20	6	34	46	8	194
172	Non-Professionals	91	24	17	10	35	47	13	224
173	Non-Professionals	74	17	16	9	36	42	15	194
174	Non-Professionals	75	23	34	9	33	44	12	218
175	Non-Professionals	76	15	23	12	30	46	10	202
178	Non-Professionals	84	20	21	10	34	44	12	213
180	Non-Professionals	82	21	38	9	31	47	9	228
182	Non-Professionals	82	27	30	15	26	49	12	229
183	Non-Professionals	69	19	32	12	26	45	15	203
184	Non-Professionals	84	22	26	14	32	47	10	225
185	Non-Professionals	90	27	26	6	34	46	14	229
186	Non-Professionals	70	21	25	7	36	44	13	203
187	Non-Professionals	78	23	38	15	28	40	9	222
189	Non-Professionals	66	13	25	20	29	33	6	186
190	Non-Professionals	85	25	22	18	37	52	9	239
191	Non-Professionals	77	27	29	8	27	41	10	209
192	Non-Professionals	77	24	34	12	35	51	15	233
194	Non-Professionals	79	13	18	13	31	42	12	196
195	Non-Professionals	81	22	16	13	32	42	13	206
196	Non-Professionals	72	25	40	14	31	40	7	222
197	Non-Professionals	87	20	35	12	30	48	10	232
198	Non-Professionals	87	28	27	9	33	45	14	229
201	Non-Professionals	98	30	28	13	34	47	13	250
203	Non-Professionals	80	27	37	13	34	42	13	233
204	Non-Professionals	65	19	22	8	35	43	13	192
206	Non-Professionals	74	20	26	9	31	40	12	200
207	Non-Professionals	72	20	29	7	29	33	9	190
208	Non-Professionals	89	23	17	20	38	43	10	230
209	Non-Professionals	76	30	20	7	35	44	12	212
210	Non-Professionals	97	19	20	10	31	50	11	227
212	Non-Professionals	83	21	20	12	39	44	11	219
213	Non-Professionals	79	21	39	15	29	39	8	222
215	Non-Professionals	42	20	30	13	27	31	7	163
216	Non-Professionals	77	31	37	9	33	42	12	229
217	Non-Professionals	72	18	32	17	29	41	12	209
218	Non-Professionals	71	17	25	19	29	33	12	194
220	Non-Professionals	71	24	31	9	28	42	7	205
221	Non-Professionals	88	21	44	8	31	43	12	235
224	Non-Professionals	93	32	34	11	36	54	10	260
225	Non-Professionals	73	23	32	8	30	38	10	204
226	Non-Professionals	77	16	26	8	30	42	8	199
227	Non-Professionals	93	30	31	5	36	52	9	247
228	Non-Professionals	77	29	24	9	37	43	15	219
229	Non-Professionals	84	32	37	7	37	52	14	249
230	Non-Professionals	74	20	24	15	32	48	7	213
231	Non-Professionals	69	23	23	13	31	42	11	201
234	Non-Professionals	79	31	39	13	32	42	9	236
236	Non-Professionals	77	19	29	12	29	41	13	207
237	Non-Professionals	80	18	26	17	39	48	10	228
238	Non-Professionals	91	18	31	24	35	58	5	257
239	Non-Professionals	90	17	23	14	34	44	10	222
240	Non-Professionals	66	23	36	15	25	38	8	203
241	Non-Professionals	61	16	25	16	26	34	13	178
244	Non-Professionals	65	29	29	13	29	37	12	202
245	Non-Professionals	79	21	42	15	23	35	8	215
246	Non-Professionals	77	32	40	16	28	32	6	225
247	Non-Professionals	81	25	25	10	33	48	12	222
248	Non-Professionals	95	29	30	9	42	59	13	264
249	Non-Professionals	74	25	37	11	27	44	13	218
250	Non-Professionals	84	21	21	19	36	50	14	231
251	Non-Professionals	69	17	39	13	25	35	7	198
252	Non-Professionals	89	27	25	10	34	39	5	224
253	Non-Professionals	86	28	31	10	33	40	12	228
254	Non-Professionals	70	17	23	11	31	42	11	194
256	Non-Professionals	73	16	27	12	27	43	9	198
257	Non-Professionals	72	24	26	10	32	42	15	206
261	Non-Professionals	83	32	30	15	34	54	12	248
263	Non-Professionals	65	27	17	10	31	46	11	196
264	Non-Professionals	49	16	29	15	25	38	14	172
265	Non-Professionals	69	21	32	9	28	35	8	194
266	Non-Professionals	70	24	23	9	28	37	9	191
267	Non-Professionals	92	18	32	12	32	46	8	232
268	Non-Professionals	79	28	32	11	34	45	15	229
269	Non-Professionals	71	22	37	9	28	39	14	206
270	Non-Professionals	67	18	21	18	34	38	8	196
271	Non-Professionals	93	30	48	18	31	52	12	272
272	Non-Professionals	78	27	32	8	31	45	7	221
273	Non-Professionals	81	15	30	15	37	50	9	228
274	Non-Professionals	59	24	33	14	26	34	13	190
275	Non-Professionals	77	18	15	11	32	48	9	201
276	Non-Professionals	85	28	23	19	27	47	11	229
277	Non-Professionals	82	19	32	12	34	46	7	225
278	Non-Professionals	69	21	35	10	25	42	6	202
279	Non-Professionals	60	21	31	13	28	42	8	195
280	Non-Professionals	85	31	44	6	29	39	7	234
281	Non-Professionals	88	27	24	13	37	43	5	232
282	Non-Professionals	70	21	35	12	29	41	8	208
284	Non-Professionals	81	23	30	11	36	51	10	232
285	Non-Professionals	77	19	39	13	25	36	6	209
287	Non-Professionals	80	25	37	13	29	44	6	228
289	Non-Professionals	108	39	41	10	42	58	13	298
290	Non-Professionals	85	22	27	14	31	38	9	217
291	Non-Professionals	89	24	44	20	29	43	8	249
292	Non-Professionals	78	21	39	9	29	37	7	213
293	Non-Professionals	71	15	25	14	24	35	6	184
294	Non-Professionals	66	25	41	15	30	38	15	215
296	Non-Professionals	66	21	28	13	29	32	14	189
297	Non-Professionals	56	25	34	13	26	43	7	197
298	Non-Professionals	45	37	21	19	35	54	11	211
301	Non-Professionals	86	16	20	8	32	47	11	209
302	Non-Professionals	92	28	29	17	36	51	5	253
309	Non-Professionals	80	25	28	6	35	44	8	218
310	Non-Professionals	85	17	19	16	30	40	11	207
312	Non-Professionals	71	22	29	10	26	37	13	195
316	Non-Professionals	81	22	24	12	37	42	10	218
317	Non-Professionals	81	21	26	11	34	49	8	222
318	Non-Professionals	101	23	34	14	32	47	9	251
319	Non-Professionals	76	19	26	15	28	36	10	200
320	Non-Professionals	92	24	43	19	30	41	5	249
321	Non-Professionals	76	19	26	15	28	35	10	199
322	Non-Professionals	80	18	35	4	38	49	7	224
323	Non-Professionals	79	35	23	7	38	45	12	227
326	Non-Professionals	84	31	21	15	35	46	5	232
327	Non-Professionals	89	21	17	10	26	43	7	206
328	Non-Professionals	93	25	26	12	35	49	9	240
329	Non-Professionals	83	30	39	13	35	55	6	255
331	Non-Professionals	82	22	29	16	33	42	7	224
332	Non-Professionals	62	24	34	10	28	38	14	196
336	Non-Professionals	71	22	19	13	34	37	13	196
337	Non-Professionals	89	10	12	10	33	46	7	200
344	Non-Professionals	79	14	33	13	29	45	12	213
347	Non-Professionals	97	27	41	11	37	52	14	265
348	Non-Professionals	68	20	38	17	32	48	9	223
350	Non-Professionals	77	26	25	21	36	46	12	231
351	Non-Professionals	58	21	28	13	30	42	7	192
352	Non-Professionals	71	18	17	19	34	42	10	201
354	Non-Professionals	81	19	21	10	27	40	10	198
355	Non-Professionals	82	25	34	9	35	42	5	227
357	Non-Professionals	86	29	29	17	35	40	10	236
358	Non-Professionals	70	17	14	18	25	38	13	182
359	Non-Professionals	68	16	23	21	29	48	7	205
363	Non-Professionals	82	18	25	22	26	36	9	209
370	Non-Professionals	98	21	25	11	27	39	6	221
372	Non-Professionals	69	16	35	11	27	41	15	199
374	Non-Professionals	90	30	23	7	30	44	10	224
375	Non-Professionals	81	17	26	19	29	45	13	217
376	Non-Professionals	88	31	36	6	32	38	11	231
378	Non-Professionals	88	22	28	7	35	50	8	230
379	Non-Professionals	82	24	30	15	28	36	9	215
381	Non-Professionals	95	16	33	15	28	42	6	229
384	Non-Professionals	71	21	18	13	38	42	12	203
385	Non-Professionals	87	23	41	13	32	35	13	231
386	Non-Professionals	97	12	15	10	31	38	8	203
388	Non-Professionals	89	9	30	22	28	37	5	215
389	Non-Professionals	68	20	21	20	29	43	12	201
390	Non-Professionals	65	14	16	23	33	47	10	198
392	Non-Professionals	66	30	32	14	28	37	5	207
394	Non-Professionals	91	21	44	18	28	40	10	242
395	Non-Professionals	82	18	48	15	30	44	6	237
397	Non-Professionals	87	36	35	10	36	51	14	255
398	Non-Professionals	74	18	29	14	30	44	12	209
406	Non-Professionals	87	31	37	17	31	40	9	243
410	Non-Professionals	86	20	31	13	31	51	6	232
411	Non-Professionals	75	20	38	6	31	39	5	209
418	Non-Professionals	87	21	33	15	31	38	7	225
419	Non-Professionals	78	24	33	9	31	46	9	221
421	Non-Professionals	81	17	35	13	29	43	6	218
422	Non-Professionals	41	41	21	20	34	48	10	205
425	Non-Professionals	35	27	29	23	28	26	10	168
428	Non-Professionals	81	30	49	19	24	47	5	250
430	Non-Professionals	71	23	16	20	23	43	12	196
436	Non-Professionals	90	30	34	13	32	43	8	242
438	Non-Professionals	62	26	28	14	29	42	9	201
703	Professionals	96	31	38	7	36	53	15	261
704	Professionals	92	32	33	6	34	47	14	244
706	Professionals	85	27	51	8	29	45	13	245
707	Professionals	85	28	45	8	31	52	11	249
708	Professionals	97	29	53	8	27	39	9	253
709	Professionals	100	32	26	10	38	49	10	255
710	Professionals	76	31	33	8	29	44	12	221
711	Professionals	94	33	25	13	34	46	6	245
713	Professionals	67	17	42	12	25	31	13	194
714	Professionals	96	29	24	18	39	55	5	261
715	Professionals	100	32	27	18	36	48	6	261
716	Professionals	81	26	26	8	34	50	13	225
717	Professionals	87	30	36	5	35	43	12	236
718	Professionals	70	24	37	12	28	36	11	207
719	Professionals	93	27	41	13	31	37	7	242
720	Professionals	80	23	39	9	30	35	12	216
721	Professionals	80	30	47	13	30	42	7	242
722	Professionals	68	22	41	10	30	42	7	213
723	Professionals	76	23	38	12	34	46	5	229
724	Professionals	101	39	26	4	41	61	15	272
726	Professionals	84	31	44	8	31	42	13	240
727	Professionals	81	33	38	13	32	44	9	241
728	Professionals	98	26	38	18	35	50	10	265
729	Professionals	80	26	34	14	29	42	14	225
730	Professionals	92	19	35	11	30	39	14	226
731	Professionals	92	26	39	11	32	48	12	248
732	Professionals	80	30	28	11	33	42	13	224
733	Professionals	95	32	39	13	37	55	15	271
734	Professionals	72	28	23	9	33	30	6	195
735	Professionals	77	31	36	10	32	45	11	231
736	Professionals	74	21	35	7	28	40	7	205
